# Supplementary material for: The unfolding of iRFP713 in a crowded milieu
Source: PeerJ. 2019 Apr 8;7:e6707. doi: 10.7717/peerj.6707 (PMC6459179; doi:10.7717/peerj.6707)
Supplement: Supplemental Information 1 [file peerj-07-6707-s001.xls]

## Sheet: spectr.properties
0 mg/ml of a crowder													80 mg/ml of PEG-8000													120 mg/ml of PEG-8000													300 mg/ml of PEG-8000
holo iRFP713							far CD		near CD		visible CD		holo iRFP713							far CD		near CD		visible CD		holo iRFP713							far CD		near CD		visible CD		holo iRFP713							far CD		near CD
l	OD	l	Fl.int. at ex. At 295 nm	l	Fl.int. at ex. At 690 nm	l	[q]x10-3, deg cm2 dmol-1	l	[q]x10-3, deg cm2 dmol-1	l	q, deg		l	OD	l	Fl.int. at ex. At 295 nm	l	Fl.int. at ex. At 690 nm	l	[q]x10-3, deg cm2 dmol-1	l	[q]x10-3, deg cm2 dmol-1	l	q, deg		l	OD	l	Fl.int. at ex. At 295 nm	l	Fl.int. at ex. At 690 nm	l	[q]x10-3, deg cm2 dmol-1	l	[q]x10-3, deg cm2 dmol-1	l	q, deg		l	OD	l	Fl.int. at ex. At 295 nm	l	Fl.int. at ex. At 690 nm	l	[q]x10-3, deg cm2 dmol-1	l	[q]x10-3, deg cm2 dmol-1	l
810	-0.00463778	302.03	0.245012	700	0.556047	250.042	-0.0965713	320	34.997	800	4.24189		810	0.00367197	310.8	0.514746	630	0.0264611	250	-1.1051e-05	320	29.3502	850	0.149088		810	-0.00308071	310.252	0.503761	700	0.582782	250	0.0249191	320	17.0568	810	-15.8138		810	0.00139665	310.8	0.537111	632.02	0.072446	250	-0.0502803	320	15.6049	810
809	-0.0114746	302.96	0.213228	700.98	0.617485	249.276	-0.112782	319.8	34.6653	799.8	3.67089		809	-0.00305998	312.25	0.556009	631.01	0.0213576	249	-0.0244132	319	29.0618	849	-42.5376		809	0.00369686	311.693	0.568437	700.98	0.619169	249.8	0.0261171	319	17.5391	809	-18.8809		809	-0.00628492	312.25	0.57419	633.04	0.0713272	249	-0.0590965	319.8	19.2735	809.8
808	0.00863963	304.06	0.233766	701.97	0.657333	248.51	-0.133232	319.6	34.3099	799.6	3.01108		808	-0.00305998	313.7	0.633475	632.02	0.0214483	248	-0.0383256	318	19.9951	848	72.2087		808	-0.00985829	313.133	0.606353	701.97	0.6649	249.6	0.0258904	318	14.5525	808	-7.00399		808	-0.00628492	313.7	0.657507	634.05	0.0666164	248	-0.0901611	319.6	23.1479	809.6
807	-0.0116731	305	0.273473	702.95	0.692448	247.744	-0.159382	319.4	33.9782	799.4	2.07956		807	-0.0165239	315.15	0.672531	633.04	0.0167055	247	-0.0846144	317	21.5987	847	50.9312		807	-0.0166359	314.574	0.680888	702.95	0.695967	249.4	0.0224117	317	10.0128	807	-6.22027		807	-0.0139665	315.15	0.697447	635.07	0.0636625	247	-0.143683	319.4	21.033	809.4
806	0.00844088	305.93	0.302572	703.94	0.734612	246.978	-0.190485	319.2	33.7677	799.2	3.07067		806	-0.00979192	316.6	0.733407	634.05	0.0157703	246	-0.0908184	316	21.0845	846	55.095		806	0.00369686	316.015	0.722995	703.94	0.734755	249.2	0.013354	316	9.46245	806	-0.043304		806	-0.0139665	316.6	0.774714	635.94	0.0606925	246	-0.196826	319.2	22.5092	809.2
805	0.0083413	307	0.329828	705.07	0.77765	246.212	-0.227718	319	33.5589	799	3.87654		805	0.0171359	318.05	0.769938	635.07	0.0183681	245	-0.115774	315	16.4403	845	-0.827054		805	0.0104744	317.456	0.755997	705.07	0.763759	249	0.00254225	315	6.79804	805	-0.0406229		805	-0.0139665	318.05	0.80973	636.95	0.0575555	245	-0.299002	319	18.6501	809
804	-0.00523401	308	0.378797	706.05	0.823978	245.446	-0.273563	318.8	33.1322	798.8	4.71977		804	0.00367197	319.5	0.792549	635.94	0.0132983	244	-0.185484	314	14.5657	844	-24.0868		804	-0.00308071	318.896	0.820133	706.05	0.826507	248.8	-0.00826302	314	4.26021	804	-2.82613		804	-0.0139665	319.5	0.839726	637.97	0.0536228	244	-0.388176	318.8	17.1042	808.8
803	0.0081417	309	0.413949	707.04	0.846281	244.68	-0.328107	318.6	32.9875	798.6	3.87643		803	0.00367197	320.95	0.840329	636.95	0.0124799	243	-0.250324	313	14.1482	843	6.64197		803	0.017252	320.337	0.852115	707.04	0.849538	248.6	-0.0213553	313	1.40864	803	-3.61572		803	-0.0139665	320.95	0.880803	638.98	0.0492655	243	-0.492735	318.6	17.8497	808.6
802	0.0013039	310	0.45748	708.02	0.873718	243.914	-0.390442	318.4	32.59	798.4	2.40355		802	0.00367197	322.4	0.867262	637.97	0.016423	242	-0.353846	312	10.6776	842	-6.16679		802	0.00369686	321.778	0.899461	708.02	0.885152	248.4	-0.0324717	312	4.18592	802	-11.179		802	-0.00628492	322.4	0.897374	640	0.0439056	242	-0.631313	318.4	17.8987	808.4
801	0.0146793	311	0.479002	709.01	0.907687	243.148	-0.460925	318.2	32.2616	798.2	2.31248		801	0.0104039	323.85	0.913633	638.98	0.0149059	241	-0.491084	311	10.0663	841	16.1955		801	-0.00308071	323.218	0.911383	709.01	0.912641	248.2	-0.0470581	311	-2.87581	801	-7.46122		801	-0.00628492	323.85	0.945203	641.01	0.0474479	241	-0.74208	318.2	21.028	808.2
800	0.00784124	312	0.514385	710	0.936312	242.382	-0.541127	318	31.8666	798	2.86115		800	-0.00979192	325.3	0.929984	640	0.0149579	240	-0.677448	310	2.39555	840	-7.07269		800	-0.00308071	324.659	0.949157	710	0.945736	248	-0.0585673	310	-4.5381	800	-31.3135		800	-0.00628492	325.3	0.953201	642.02	0.0426926	240	-0.894373	318	20.2551	808
799	-0.0124726	313	0.566938	711	0.960491	241.616	-0.630839	317.8	31.6734	797.8	4.17384		799	0.00367197	326.75	0.972596	641.01	0.0166692	239	-0.851344	309	-3.94891	839	43.149		799	-0.00985829	326.1	0.963891	711	0.962285	247.8	-0.0688387	309	-8.92967	799	-25.9088		799	-0.00628492	326.75	0.98741	643.04	0.0410235	239	-1.0893	317.8	21.2603	807.8
798	0.0211158	314	0.607906	712	0.962237	240.85	-0.7297	317.6	31.2786	797.6	3.87394		798	0.0104039	328.2	0.989238	642.02	0.0161983	238	-1.04063	308	-7.33166	838	33.3918		798	-0.00308071	327.54	0.982904	712	0.955999	247.6	-0.0831616	308	-12.5034	798	-11.4252		798	0.00139665	328.2	0.997168	644.05	0.0397188	238	-1.3115	317.6	24.1365	807.6
797	0.0142773	315	0.641886	713	0.992756	240.084	-0.840417	317.4	30.8087	797.4	4.37518		797	0.00367197	329.65	0.998872	643.04	0.0150812	237	-1.22054	307	-10.719	837	41.0206		797	-0.00308071	328.981	0.98595	713	0.971959	247.4	-0.0928412	307	-15.01	797	-23.5024		797	0.00139665	329.65	1	645.07	0.0384082	237	-1.57769	317.4	18.5969	807.4
796	-0.00603699	316	0.685737	714	0.984221	239.318	-0.968333	317.2	30.3349	797.2	3.82076		796	-0.00979192	331.1	0.993909	644.05	0.0152099	236	-1.46991	306	-9.68273	836	7.54262		796	-0.00308071	330.422	0.996085	714	1	247.2	-0.102548	306	-18.5626	796	-9.52716		796	0.00139665	331.1	0.997583	645.94	0.0382365	236	-1.90352	317.2	20.7059	807.2
795	0.0275509	317	0.722885	715	0.991232	238.552	-1.11363	317	30.0934	797	3.05222		795	0.0238678	332.55	1	645.07	0.0115352	235	-1.74898	305	-15.9456	835	-15.1072		795	-0.00308071	331.863	1	715	0.992504	247	-0.118093	305	-22.341	795	-26.271		795	0.00139665	332.55	0.999755	646.95	0.0404962	235	-2.22894	317	18.9029	807
794	0.0072364	318	0.748349	716	1	237.786	-1.27581	316.8	29.7816	796.8	1.62941		794	0.0171359	334	0.988799	645.94	0.013589	234	-2.04758	304	-21.4625	834	9.13959		794	-0.00308071	333.303	0.998375	716	0.997573	246.8	-0.129454	304	-28.2339	794	-7.68673		794	0.00139665	334	0.991709	647.97	0.0461147	234	-2.56221	316.8	17.3586	806.8
793	0.00713508	319	0.788806	717	0.996957	237.02	-1.45665	316.6	29.4222	796.6	1.42099		793	0.00367197	335.45	0.976961	646.95	0.0136258	233	-2.37658	303	-21.2443	833	30.2		793	-0.00308071	334.744	0.994689	717	0.979612	246.6	-0.144568	303	-28.4724	793	-5.66168		793	0.00139665	335.45	0.996528	648.98	0.0378515	233	-2.93545	316.6	15.7991	806.6
792	0.00703362	320	0.822138	718	0.981371	236.254	-1.65812	316.4	28.9543	796.4	1.3794		792	-0.00979192	336.9	0.962791	647.97	0.0137716	232	-2.76511	302	-25.9735	832	43.4538		792	-0.00985829	336.185	0.991041	718	0.977666	246.4	-0.160438	302	-30.6439	792	-17.4476		792	0.00139665	336.9	0.985323	650	0.041566	232	-3.3245	316.4	14.0251	806.4
791	0.000194215	321	0.840258	719	0.97143	235.488	-1.87815	316.2	28.4865	796.2	1.74996		791	0.0104039	338.35	0.959527	648.98	0.0119383	231	-3.1314	301	-32.1833	831	39.9856		791	0.00369686	337.625	0.977973	719	0.953057	246.2	-0.181298	301	-33.8232	791	-11.0954		791	0.00139665	338.35	0.969254	651.01	0.0427938	231	-3.67535	316.2	14.6488	806.2
790	0.00683025	322	0.869053	720	0.956517	234.722	-2.116	316	28.1348	796	1.34372		790	0.00367197	339.8	0.92651	650	0.0160516	230	-3.43234	300	-29.3528	830	17.5132		790	-0.0166359	339.066	0.970627	720	0.935859	246	-0.200832	300	-33.1908	790	3.66928		790	0.00139665	339.8	0.95281	652.02	0.0442967	230	-4.01311	316	14.3073	806
789	0.0134661	323	0.892296	720.98	0.921386	233.956	-2.37007	315.8	27.8339	795.8	2.06519		789	-0.00979192	341.25	0.917225	651.01	0.0167766	229	-3.83962	299	-29.0277	829	17.4498		789	-0.0234134	340.507	0.957034	720.98	0.919978	245.8	-0.216425	299	-32.4056	789	5.02861		789	0.00139665	341.25	0.936595	653.04	0.040439	229	-4.33621	315.8	12.4833	805.8
788	-0.000111507	324	0.908625	721.97	0.91705	233.19	-2.63688	315.6	27.3917	795.6	1.91222		788	-0.00305998	342.7	0.892644	652.02	0.0153179	228	-4.16912	298	-31.4852	828	2.27486		788	-0.0234134	341.947	0.915679	721.97	0.90682	245.6	-0.225379	298	-34.1403	788	-12.329		788	0.00139665	342.7	0.911805	654.05	0.0387897	228	-4.70329	315.6	12.1663	805.6
787	0.0199997	325	0.929255	722.95	0.882835	232.424	-2.91374	315.4	26.6138	795.4	1.47075		787	0.0104039	344.15	0.874116	653.04	0.0134144	227	-4.4822	297	-32.1028	827	9.52711		787	-0.00308071	343.388	0.900526	722.95	0.872386	245.4	-0.239672	297	-35.0102	787	15.921		787	-0.00628492	344.15	0.886017	655.07	0.0384182	227	-4.98983	315.4	10.4994	805.4
786	0.00642173	326	0.940519	723.94	0.852404	231.658	-3.19702	315.2	26.087	795.2	1.66512		786	0.0104039	345.6	0.845774	654.05	0.0177951	226	-4.73943	296	-32.0373	826	16.6005		786	-0.00308071	344.829	0.865206	723.94	0.85989	245.2	-0.25956	296	-33.8682	786	19.5158		786	-0.00628492	345.6	0.848959	655.94	0.0486442	226	-5.29365	315.2	8.74791	805.2
785	0.00631922	327	0.960373	725.07	0.828451	230.892	-3.48511	315	25.7777	795	1.89797		785	0.00367197	347.05	0.831219	655.07	0.0186815	225	-5.01572	295	-34.3969	825	48.7023		785	-0.00308071	346.27	0.843825	725.07	0.811214	245	-0.277188	295	-34.7589	785	-15.7969		785	-0.00628492	347.05	0.823701	656.95	0.0464731	225	-5.476	315	10.0771	805
784	0.0196922	328	0.970425	726.05	0.795708	230.126	-3.77512	314.8	25.7938	794.8	2.21533		784	-0.00305998	348.5	0.816295	655.94	0.015824	224	-5.13189	294	-36.1734	824	40.4396		784	-0.00985829	347.71	0.80994	726.05	0.793855	244.8	-0.289568	294	-35.3794	784	-5.19456		784	-0.00628492	348.5	0.802988	657.97	0.0507632	224	-5.68382	314.8	9.68769	804.8
783	0.0128516	329	0.981202	727.04	0.763142	229.36	-4.06093	314.6	25.1241	794.6	2.02464		783	0.00367197	349.95	0.776534	656.95	0.0183994	223	-5.35038	293	-33.6473	823	26.5943		783	0.00369686	349.151	0.795553	727.04	0.76217	244.6	-0.305635	293	-38.2767	783	3.33681		783	-0.00628492	349.95	0.756473	658.98	0.0514197	223	-5.73162	314.6	15.4064	804.6
782	-0.000726984	330	0.990135	728.02	0.735566	228.594	-4.33802	314.4	24.7255	794.4	1.27064		782	-0.00305998	351.4	0.753853	657.97	0.0213647	222	-5.4407	292	-37.1482	822	29.8952		782	-0.00985829	350.592	0.757476	728.02	0.718025	244.4	-0.322954	292	-38.785	782	-20.396		782	-0.00628492	351.4	0.742392	660	0.049125	222	-5.81943	314.4	13.4668	804.4
781	0.0126455	331	0.999721	729.01	0.695388	227.828	-4.60306	314.2	23.6625	794.2	1.67795		781	-0.00305998	352.85	0.712707	658.98	0.0218482	221	-5.56696	291	-38.6139	821	20.2679		781	-0.00308071	352.032	0.733481	729.01	0.68393	244.2	-0.340727	291	-39.2384	781	-18.6173		781	-0.00628492	352.85	0.705459	661	0.051641	221	-5.86006	314.2	12.9131	804.2
780	0.0125422	332	0.992705	730	0.676794	227.062	-4.85001	314	22.9884	794	1.81264		780	0.0171359	354.3	0.690986	660	0.0220465	220	-5.63243	290	-41.4405	820	16.7337		780	-0.0234134	353.473	0.716912	730	0.665045	244	-0.354201	290	-42.3261	780	5.24002		780	-0.00628492	354.3	0.687039	662	0.0535132	220	-5.89867	314	14.5134	804
779	0.00570103	333	1	730.98	0.658479	226.296	-5.07731	313.8	22.0837	793.8	1.8911		779	0.00367197	355.75	0.653486	661	0.025832	219	-5.6903	289	-44.2857	819	16.5146		779	-0.00985829	354.914	0.678849	730.98	0.637543	243.8	-0.36471	289	-43.7705	779	-6.45868		779	-0.00628492	355.75	0.644472	663	0.0572232	219	-5.93769	313.8	12.5179	803.8
778	0.00559747	334	0.995153	731.97	0.630187	225.53	-5.28079	313.6	21.4057	793.6	1.93705		778	-0.00979192	357.2	0.63323	662	0.0260384	218	-5.68016	288	-42.3137	818	23.6935		778	-0.0166359	356.354	0.65496	731.97	0.612504	243.6	-0.377432	288	-44.1734	778	-11.153		778	-0.00628492	357.2	0.620292	664	0.0562518	218	-6.08347	313.6	17.2775	803.6
777	-0.0214574	335	0.990533	732.95	0.590603	224.764	-5.46094	313.4	21.0699	793.4	1.77227		777	-0.0299878	358.65	0.604847	663	0.0313367	217	-5.76935	287	-43.0695	817	2.02193		777	-0.0369686	357.795	0.61503	732.95	0.594083	243.4	-0.392984	287	-47.4919	777	-24.3684		777	-0.00628492	358.65	0.574811	665	0.0600226	217	-6.04658	313.4	16.3259	803.4
776	-0.0148235	336	0.980662	733.94	0.566469	223.998	-5.62132	313.2	20.2269	793.2	1.91799		776	-0.00979192	360.1	0.588463	664	0.032496	216	-5.76413	286	-40.5046	816	-1.00356		776	-0.00985829	359.236	0.594746	733.94	0.553235	243.2	-0.407171	286	-45.8251	776	-18.9607		776	-0.00628492	360.1	0.554234	666	0.0691928	216	-6.0294	313.2	12.9107	803.2
775	-0.00145194	337	0.976136	735.07	0.546355	223.232	-5.7635	313	19.5616	793	2.27277		775	-0.00305998	361.55	0.555057	665	0.0338496	215	-5.80568	285	-44.7264	815	7.66222		775	-0.00308071	360.677	0.563258	735.07	0.540388	243	-0.423348	285	-45.0985	775	-34.2116		775	-0.00628492	361.55	0.514155	667	0.0683375	215	-6.06191	313	12.5058	803
774	-0.00829391	338	0.973207	736.05	0.518064	222.466	-5.88704	312.8	18.718	792.8	2.74348		774	-0.00305998	363	0.539235	666	0.0362956	214	-5.84084	284	-39.9866	814	26.6342		774	-0.0166359	362.117	0.545251	736.05	0.518583	242.8	-0.440756	284	-46.5236	774	-8.7865		774	-0.00628492	363	0.501293	668	0.0722386	214	-6.07913	312.8	11.5225	802.8
773	0.00507734	339	0.964161	737.04	0.496071	221.7	-5.99261	312.6	18.0723	792.6	3.21058		773	0.0104039	364.45	0.524179	667	0.0406395	213	-5.87771	283	-42.1461	813	15.6744		773	-0.00308071	363.558	0.517215	737.04	0.489912	242.6	-0.454938	283	-43.1469	773	-11.9475		773	0.00139665	364.45	0.482739	669	0.0797121	213	-6.00426	312.6	13.6068	802.6
772	0.00497285	340	0.956576	738.02	0.486283	220.934	-6.07871	312.4	17.5655	792.4	3.99605		772	0.0104039	365.9	0.493147	668	0.0434866	212	-5.85679	282	-43.7764	812	25.2161		772	-0.00308071	364.999	0.503387	738.02	0.479218	242.4	-0.469945	282	-42.9739	772	0.903697		772	0.00139665	365.9	0.448064	670	0.0771552	212	-6.19301	312.4	12.3573	802.4
771	-0.00186959	341	0.950076	739.01	0.472188	220.168	-6.14697	312.2	16.7906	792.2	3.91084		771	0.00367197	367.35	0.48163	669	0.0462235	211	-5.87972	281	-42.8338	811	30.9777		771	-0.00308071	366.439	0.488327	739.01	0.444318	242.2	-0.485274	281	-41.5439	771	-13.9238		771	0.00139665	367.35	0.434998	671.01	0.090854	211	-6.29544	312.2	8.12596	802.2
770	0.0115012	342	0.93245	740	0.443109	219.402	-6.19767	312	16.2419	792	2.59413		770	0.00367197	368.8	0.4538	670	0.0517174	210	-6.01016	280	-39.5218	810	26.9225		770	-0.00308071	367.88	0.449919	740	0.434793	242	-0.4925	280	-37.8778	770	-8.09379		770	0.00139665	368.8	0.406788	672.02	0.0836276	210	-6.51643	312	5.45021	802
769	-0.00207934	343	0.917323	740.97	0.439055	218.636	-6.23241	311.8	15.3309	791.8	0.906899		769	-0.00979192	370.25	0.436038	671.01	0.0547337	209	-6.08031	279	-39.6482	809	4.57884		769	-0.00308071	369.321	0.441311	740.97	0.419209	241.8	-0.504397	279	-38.5998	769	-6.42111		769	0.00139665	370.25	0.393204	673.04	0.0949858	209	-6.60013	311.8	5.00136	801.8
768	0.0112911	344	0.895671	741.94	0.422202	217.87	-6.25545	311.6	14.6401	791.6	0.932509		768	0.00367197	371.7	0.409614	672.02	0.0546011	208	-6.11188	278	-34.7582	808	6.75463		768	0.00369686	370.761	0.415578	741.94	0.403007	241.6	-0.515283	278	-36.3934	768	-5.65188		768	0.00907821	371.7	0.365834	674.05	0.106274	208	-6.59555	311.6	6.54922	801.6
767	0.00444806	345	0.882924	743.05	0.399163	217.104	-6.26826	311.4	13.8118	791.4	1.18674		767	-0.00305998	373.15	0.395891	673.04	0.0635733	207	-5.97765	277	-32.2591	807	35.1028		767	-0.0234134	372.202	0.397872	743.05	0.376433	241.4	-0.531256	277	-33.5284	767	-8.93443		767	0.00907821	373.15	0.350923	675.07	0.114339	207	-6.23621	311.4	8.82091	801.4
766	-0.00239516	346	0.866055	744.02	0.378503	216.338	-6.27287	311.2	12.6056	791.2	2.09698		766	0.00367197	374.6	0.368739	674.05	0.0763208	206	-5.77886	276	-28.7726	806	-0.923815		766	-0.00985829	373.643	0.372941	744.02	0.368401	241.2	-0.544702	276	-32.0089	766	-12.7802		766	0.00907821	374.6	0.324138	675.94	0.124652	206	-5.6316	311.2	11.8596	801.2
765	0.0244504	347	0.846641	745	0.37448	215.572	-6.27428	311	11.7981	791	2.31131		765	0.0104039	376.05	0.354494	675.07	0.0827767	205	-5.08458	275	-24.0991	805	28.8984		765	-0.00308071	375.084	0.359988	745	0.362661	241	-0.561354	275	-30.0544	765	-24.7498		765	0.00139665	376.05	0.309998	676.95	0.126379	205	-4.768	311	12.3107	801
764	0.0108691	348	0.828443	745.97	0.361549	214.806	-6.27959	310.8	11.0736	790.8	2.36102		764	0.00367197	377.5	0.345346	675.94	0.0896399	204	-4.4503	274	-26.1027	804	17.0925		764	-0.00308071	376.524	0.342705	745.97	0.339912	240.8	-0.581372	274	-27.0905	764	-0.912022		764	0.00139665	377.5	0.296097	677.97	0.128518	204	-3.83373	310.8	12.8997	800.8
763	0.00402539	349	0.81096	746.94	0.339994	214.04	-6.29526	310.6	10.1423	790.6	3.06677		763	0.00367197	378.95	0.323003	676.95	0.0955425	203	-3.49958	273	-27.2368	803	1.12979		763	-0.00308071	377.965	0.309325	746.94	0.340712	240.6	-0.612791	273	-23.4043	763	-10.4389		763	0.00139665	378.95	0.266095	678.98	0.138862	203	-2.54681	310.6	5.9135	800.6
762	0.0106571	350	0.792735	748.05	0.337565	213.274	-6.32434	310.4	9.6994	790.4	2.90797		762	0.0171359	380.4	0.309586	677.97	0.102244	202	-2.19022	272	-18.844	802	31.2497		762	-0.00308071	379.406	0.298542	748.05	0.331128	240.4	-0.645972	272	-24.2475	762	-8.94034		762	0.00139665	380.4	0.250299	680	0.15163	202	-1.90971	310.4	2.1517	800.4
761	0.0038131	351	0.774289	749.02	0.32013	212.508	-6.3733	310.2	8.84483	790.2	3.81485		761	0.00367197	381.85	0.288148	678.98	0.11758	201	-0.298909	271	-19.0492	801	1.36003		761	-0.00985829	380.846	0.272573	749.02	0.309454	240.2	-0.67403	271	-15.9881	761	-9.35033		761	0.00139665	381.85	0.226182	681	0.15583	201	-0.927972	310.2	1.03099	800.2
760	0.0104445	352	0.754521	750	0.315307	211.742	-6.44819	310	8.06094	790	4.95785		760	0.00367197	383.3	0.279658	680	0.119721	200	1.32642	270	-13.54	800	14.8363		760	-0.00308071	382.287	0.262143	750	0.300461	240	-0.703058	270	-21.3871	760	-6.45402		760	0.00139665	383.3	0.211871	682	0.173877	200	0.68271	310	1.042	800
759	0.00360016	353	0.738529	750.98	0.305704	210.976	-6.54366	309.8	7.35764	789.8	5.41617		759	0.0104039	384.75	0.258118	681	0.124024	199	2.93438	269	-17.5823	799	-28.8982		759	-0.00308071	383.728	0.244691	750.98	0.288997	239.8	-0.736397	269	-15.0665	759	-2.84424		759	0.00139665	384.75	0.187784	683	0.184417	199	3.2205	309.8	2.00184	799.8
758	-0.00324434	354	0.725268	751.97	0.300427	210.21	-6.6447	309.6	6.4886	789.6	6.26162		758	0.00367197	386.2	0.247519	682	0.145444			268	-16.3565	798	-4.69569		758	-0.00308071	385.168	0.232921	751.97	0.300321	239.6	-0.771035	268	-14.0364	758	-2.74262		758	0.00139665	386.2	0.180236	684	0.197586			309.6	3.3767	799.6
757	-0.00335121	355	0.71118	752.95	0.292694	209.444	-6.73204	309.4	5.39845	789.4	4.42142		757	0.00367197	387.65	0.226005	683	0.154067			267	-15.2533	797	27.9526		757	-0.00985829	386.609	0.214191	752.95	0.27726	239.4	-0.805124	267	-17.3218	757	-10.2708		757	0.00139665	387.65	0.160829	685	0.210772			309.4	1.87409	799.4
756	0.0167551	356	0.687891	753.94	0.272548	208.678	-6.77685	309.2	4.55498	789.2	3.69732		756	0.0171359	389.1	0.217593	684	0.170343			266	-10.628	796	-8.85815		756	0.00369686	388.05	0.205119	753.94	0.264207	239.2	-0.837895	266	-12.8435	756	-0.15325		756	0.00139665	389.1	0.154266	686	0.23672			309.2	4.765	799.2
755	0.00317235	357	0.67407	755.07	0.269951	207.912	-6.73771	309	3.63449	789	3.16298		755	0.0171359	390.55	0.202829	685	0.176052			265	-10.3471	795	16.5759		755	-0.00985829	389.491	0.197068	755.07	0.257031	239	-0.87327	265	-8.01863	755	-2.50153		755	0.00139665	390.55	0.14623	687	0.250203			309	1.27134	799
754	0.00980279	358	0.63823	756.05	0.263686	207.146	-6.57915	308.8	2.68956	788.8	3.77454		754	0.0238678	392	0.194937	686	0.192626			264	-10.6432	794	-1.03184		754	-0.00308071	390.931	0.178458	756.05	0.247051	238.8	-0.910452	264	-5.20694	754	-9.75858		754	0.00139665	392	0.135895	688	0.265818			308.8	2.59346	798.8
753	0.00295747	359	0.639063	757.04	0.252458	206.38	-6.29985	308.6	1.52533	788.6	4.35939		753	-0.00305998	393.45	0.184041	687	0.215466			263	-4.07187	793	25.2487		753	-0.00985829	392.372	0.171992	757.04	0.25435	238.6	-0.945759	263	-8.34436	753	-17.6802		753	0.00139665	393.45	0.131391	689	0.290965			308.6	0.708236	798.6
752	0.00958758	360	0.619889	758.02	0.244695	205.614	-5.88977	308.4	0.372189	788.4	3.58375		752	0.0171359	394.9	0.17336	688	0.239708			262	-7.44381	792	19.4835		752	0.00369686	393.813	0.155686	758.02	0.235832	238.4	-0.98307	262	-5.58315	752	-7.22275		752	0.00139665	394.9	0.121818	690	0.305102			308.4	1.62329	798.4
751	0.00947972	361	0.602412	759.01	0.242721	204.848	-5.34177	308.2	-0.919668	788.2	2.53188		751	0.0104039	396.35	0.167702	689	0.253783			261	-5.09466	791	23.0527		751	-0.00308071	395.253	0.149362	759.01	0.23239	238.2	-1.02009	261	-5.54014	751	-10.5197		751	0.00907821	396.35	0.115464	691	0.332042			308.2	0.106292	798.2
750	0.0161095	362	0.582412	760	0.230057	204.082	-4.66519	308	-1.97167	788	1.73383		750	0.0171359	397.8	0.153619	690	0.291823			260	-0.709728	790	-7.10401		750	0.0104744	396.694	0.137732	760	0.236447	238	-1.05939	260	-6.39525	750	-7.5182		750	0.00907821	397.8	0.103245	692	0.349789			308	0.358514	798
749	0.00926352	363	0.567121	760.97	0.232104	203.316	-3.86741	307.8	-2.87693	787.8	2.00451		749	0.0171359	399.25	0.149181	691	0.326337			259	-4.10721	789	21.0106		749	0.017252	398.135	0.13298	760.97	0.222628	237.8	-1.10187	259	-0.170373	749	5.44858		749	0.00907821	399.25	0.0997773	693	0.375232			307.8	-3.40274	797.8
748	0.00915517	364	0.552687	761.94	0.219025	202.55	-2.95276	307.6	-3.72383	787.6	1.92647		748	0.0238678	400.7	0.140309	692	0.326983			258	-1.28368	788	20.3853		748	0.0104744	399.575	0.121303	761.94	0.218197	237.6	-1.1467	258	-3.26291	748	-8.75705		748	0.00907821	400.7	0.0918597	694	0.428737			307.6	-4.38502	797.6
747	0.0225222	365	0.538539	763.05	0.215725	201.784	-1.88853	307.4	-4.67531	787.4	2.76953		747	0.0238678	402.15	0.134767	693	0.354936			257	-3.15405	787	22.2031		747	0.017252	401.016	0.118087	763.05	0.211195	237.4	-1.1924	257	0.586996	747	-4.16181		747	0.0167598	402.15	0.0855968	695	0.452937			307.4	-2.10167	797.4
746	0.0156758	366	0.518271	764.02	0.213893	201.018	-0.650902	307.2	-5.43097	787.2	2.57609		746	0.0238678	403.6	0.124269	694	0.399438			256	-6.34731	786	44.3585		746	0.017252	402.457	0.111519	764.02	0.205682	237.2	-1.24454	256	-1.19191	746	2.26977		746	0.0167598	403.6	0.0791285	696	0.491976			307.2	-3.26608	797.2
745	0.0223047	367	0.502844	765	0.200308	200.252	0.734679	307	-6.41536	787	2.98324		745	0.0238678	405.05	0.117969	695	0.424656			255	-0.555819	785	23.9339		745	0.00369686	403.898	0.103609	765	0.191001	237	-1.30234	255	-2.45013	745	-1.75548		745	0.0167598	405.05	0.0774799	697	0.516655			307	-4.57385	797
744	0.0221957	368	0.494137	765.97	0.197897	199.486	2.22572	306.8	-7.50044	786.8	3.09529		744	0.0238678	406.5	0.112519	696	0.44677			254	-4.73491	784	12.4335		744	0.00369686	405.338	0.100092	765.97	0.196434	236.8	-1.3561	254	-5.40892	744	-19.766		744	0.0244413	406.5	0.0791108	698	0.554111			306.8	-4.56955	796.8
743	0.0220865	369	0.472629	766.94	0.195427	198.72	3.76389	306.6	-8.41565	786.6	2.98492		743	0.0305998	407.95	0.106841	697	0.50073			253	-6.38418	783	21.7416		743	0.017252	406.779	0.0943606	766.94	0.1849	236.6	-1.41087	253	-2.84802	743	-16.5405		743	0.0244413	407.95	0.0797981	699	0.564649			306.6	-3.93655	796.6
742	0.0152394	370	0.461502	768.05	0.187463	197.954	5.26956	306.4	-9.69184	786.4	2.30547		742	0.0238678	409.4	0.104516	698	0.538861			252	-5.61841	782	2.82173		742	0.017252	408.22	0.0914984	768.05	0.178885	236.4	-1.46336	252	-2.22301	742	-4.52737		742	0.0321229	409.4	0.0786219	700	0.596437			306.4	-4.4566	796.4
741	0.0286054	371	0.445593	769.02	0.182633	197.188	6.65485	306.2	-10.9703	786.2	1.59046		741	0.0305998	410.85	0.097841	699	0.590977			251	-18.3944	781	11.2947		741	0.0104744	409.66	0.0863779	769.02	0.18258	236.2	-1.52076	251	-8.4955	741	-4.38765		741	0.0321229	410.85	0.0729585	700.98	0.648883			306.2	-5.69391	796.2
740	0.0284957	372	0.430762	770	0.187707	196.422	7.86639	306	-11.8494	786	0.986087		740	0.0305998	412.3	0.0956778	700	0.629941			250	-19.9995	780	4.98488		740	0.0308071	411.101	0.0820402	770	0.190036	236	-1.58011	250	-15.512	740	-2.54566		740	0.0321229	412.3	0.07435	701.97	0.697999			306	-6.86172	796
739	0.0418614	373	0.416629	770.97	0.183916	195.656	8.84366	305.8	-12.4734	785.8	0.765559		739	0.0440636	413.75	0.0882565	700.98	0.635765					779	32.1039		739	0.0375847	412.542	0.07338	770.97	0.185056	235.8	-1.63853			739	-15.5825		739	0.0321229	413.75	0.0665109	702.95	0.729709			305.8	-11.6675	795.8
738	0.0417514	374	0.411006	771.94	0.175199	194.89	9.77468	305.6	-13.0233	785.6	1.77948		738	0.0440636	415.2	0.0851322	701.97	0.678685					778	8.11131		738	0.0308071	413.982	0.0696623	771.94	0.170894	235.6	-1.69549			738	-10.9222		738	0.0398045	415.2	0.0615508	703.94	0.765848			305.6	-6.88272	795.6
737	0.0349034	375	0.388904	773.05	0.17223	194.124	10.4013	305.4	-13.9131	785.4	2.08166		737	0.0373317	416.65	0.0786123	702.95	0.729757					777	22.1729		737	0.0308071	415.423	0.0665309	773.05	0.168702	235.4	-1.75665			737	-13.4511		737	0.0398045	416.65	0.057016	705.07	0.809481			305.4	-10.8441	795.4
736	0.0482686	376	0.382236	774.02	0.173614	193.358	10.7458	305.2	-15.2336	785.2	2.86749		736	0.0575275	418.1	0.0746803	703.94	0.76275					776	-10.3457		736	0.0579174	416.864	0.0592356	774.02	0.167537	235.2	-1.82398			736	-13.5062		736	0.0398045	418.1	0.0544852	706.05	0.83329			305.2	-6.4118	795.2
735	0.048158	377	0.368249	775	0.173893	192.592	10.8492	305	-16.2087	785	3.15025		735	0.0575275	419.55	0.069442	705.07	0.805051					775	8.84427		735	0.0375847	418.305	0.0591787	775	0.168599	235	-1.89125			735	-1.5158		735	0.047486	419.55	0.0441243	707.04	0.881511			305	-9.62594	795
734	0.0547851	378	0.34937	775.97	0.163746	191.826	10.7832	304.8	-17.5028	784.8	3.43187		734	0.0507956	421	0.0648417	706.05	0.847505					774	10.6127		734	0.0511399	419.745	0.0579061	775.97	0.159363	234.8	-1.95759			734	-14.3879		734	0.0551676	421	0.0444646	708.02	0.900015			304.8	-15.5029	794.8
733	0.0546742	379	0.336851	776.94	0.165156	191.06	10.5555	304.6	-18.3775	784.6	3.16677		733	0.0642595	422.45	0.0596712	707.04	0.864409					773	37.075		733	0.0375847	421.186	0.0568139	776.94	0.162818	234.6	-2.01714			733	-6.72504		733	0.0551676	422.45	0.0439973	709.01	0.915815			304.6	-19.7544	794.6
732	0.0680387	380	0.332987	778.05	0.164663	190.294	10.1165	304.4	-19.3938	784.4	2.76078		732	0.0777234	423.9	0.0535644	708.02	0.916378					772	6.08496		732	0.0579174	422.627	0.0527116	778.05	0.16219	234.4	-2.08067			732	-13.1313		732	0.0628492	423.9	0.0401721	710	0.948141			304.4	-19.1806	794.4
731	0.0679275	381	0.318384	779.02	0.160284	189.528	9.42059	304.2	-19.9575	784.2	2.79439		731	0.0777234	425.35	0.0517625	709.01	0.944091					771	10.122		731	0.064695	424.067	0.0504959	779.02	0.162209	234.2	-2.14739			731	-14.0576		731	0.0705307	425.35	0.0395362	711	0.949908			304.2	-18.0848	794.2
730	0.0880294	382	0.306698	780	0.15925	188.762	8.60358	304	-20.8318	784	3.07214		730	0.0911873	426.8	0.0482682	710	0.930043					770	0.811868		730	0.0850277	425.508	0.0445165	780	0.160759	234	-2.21328			730	-5.50378		730	0.0782123	426.8	0.0363049	712	0.984682			304	-13.2376	794
729	0.101393	383	0.291727	780.95	0.1625	187.996	7.66088	303.8	-21.1943	783.8	3.12478		729	0.111383	428.25	0.0488915	711	0.969194					769	13.2551		729	0.0918053	426.949	0.0388888	780.95	0.153865	233.8	-2.28251			729	-1.97014		729	0.0935754	428.25	0.0328149	713	0.992771			303.8	-13.3571	793.8
728	0.114757	384	0.286735	782.05	0.150454	187.23	6.5293	303.6	-21.8069	783.6	3.28055		728	0.111383	429.7	0.0488988	712	0.995957					768	-3.88802		728	0.0985829	428.389	0.0355843	782.05	0.14713	233.6	-2.35493			728	-16.3394		728	0.101257	429.7	0.0317752	714	1			303.6	-11.404	793.6
727	0.114645	385	0.269654	783.01	0.150078	186.464	5.14544	303.4	-22.1671	783.4	3.31386		727	0.118115	431.15	0.0481224	713	0.98079					767	-3.32542		727	0.112138	429.83	0.0335884	783.01	0.153383	233.4	-2.43097			727	-17.8486		727	0.11662	431.15	0.0285784	715	0.976277			303.4	-13.1989	793.4
726	0.134747	386	0.264687	783.97	0.150236	185.698	3.68527	303.2	-22.9641	783.2	3.4445		726	0.138311	432.6	0.0428104	714	1					766	22.8083		726	0.125693	431.271	0.0316396	783.97	0.142301	233.2	-2.5088			726	-14.0786		726	0.131983	432.6	0.0243319	716	0.98468			303.2	-11.7362	793.2
725	0.141372	387	0.251294	785.06	0.147623	184.932	2.20211	303	-24.0371	783	2.38869		725	0.145043	434.05	0.0415442	715	0.996774					765	23.3421		725	0.139248	432.712	0.0308359	785.06	0.14447	233	-2.58804			725	-27.042		725	0.155028	434.05	0.0258059	717	0.983598			303	-16.5049	793
724	0.154735	388	0.240645	786.02	0.142814	184.166	0.698714	302.8	-24.8219	782.8	1.71752		724	0.165239	435.5	0.0389812	716	0.996347					764	4.21316		724	0.152803	434.152	0.0309301	786.02	0.149583	232.8	-2.65954			724	-6.71369		724	0.170391	435.5	0.0281551	718	1.00164			302.8	-16.8442	792.8
723	0.174836	389	0.231921	786.98	0.145344	183.4	-0.823035	302.6	-25.5632	782.6	1.49613		723	0.178703	436.95	0.0345655	717	0.997784					763	10.6968		723	0.179914	435.593	0.0303792	786.98	0.139009	232.6	-2.73363			723	-20.7564		723	0.193436	436.95	0.0221473	719	0.971028			302.6	-17.9834	792.6
722	0.194936	390	0.225243	787.94	0.142441			302.4	-26.1558	782.4	1.82649		722	0.20563	438.4	0.0328236	718	0.987797					762	5.0451		722	0.200246	437.034	0.0269505	787.94	0.138943	232.4	-2.8109			722	-3.71949		722	0.21648	438.4	0.0196131	720	0.95365			302.4	-20.8134	792.4
721	0.228512	391	0.217301	789.04	0.142156			302.2	-27.0657	782.2	2.324		721	0.232558	439.85	0.0328326	719	0.950283					761	15.8168		721	0.220579	438.474	0.0260882	789.04	0.137735	232.2	-2.8852			721	-14.9215		721	0.239525	439.85	0.0205418	720.98	0.904786			302.2	-17.8312	792.2
720	0.248612	392	0.209343	790	0.137337			302	-27.4315	782	2.07585		720	0.252754	441.3	0.029921	720	0.95567					760	15.0755		720	0.240912	439.915	0.0221305	790	0.138004	232	-2.95332			720	-28.1783		720	0.26257	441.3	0.017872	721.97	0.899778			302	-19.4285	792
719	0.268712	393	0.196177	790.97	0.135345			301.8	-28.0044	781.8	2.08044		719	0.286414	442.75	0.0277928	720.98	0.939378					759	-14.9833		719	0.2748	441.356	0.0210474	790.97	0.136875	231.8	-3.02609			719	-14.2394		719	0.293296	442.75	0.0103738	722.95	0.857963			301.8	-19.3648	791.8
718	0.315763	394	0.187172	791.94	0.135259			301.6	-28.2948	781.6	1.88372		718	0.320073	444.2	0.0271148	721.97	0.886574					758	2.95025		718	0.322243	442.796	0.0199322	791.94	0.140405	231.6	-3.09913			718	-38.7337		718	0.324022	444.2	0.0128388	723.94	0.850004			301.6	-19.7293	791.6
717	0.335863	395	0.185517	793.05	0.132434			301.4	-28.8104	781.4	2.14339		717	0.353733	445.65	0.0250218	722.95	0.856066					757	13.4735		717	0.349353	444.237	0.0206474	793.05	0.139181	231.4	-3.17727			717	-27.6485		717	0.354749	445.65	0.011687	725.07	0.797544			301.4	-21.3364	791.4
716	0.382914	396	0.176865	794.02	0.133685			301.2	-29.3446	781.2	1.90827		716	0.380661	447.1	0.0229328	723.94	0.832712					756	-0.365475		716	0.376463	445.678	0.0185013	794.02	0.124575	231.2	-3.2497			716	-29.5879		716	0.385475	447.1	0.0132247	726.05	0.785778			301.2	-21.1804	791.2
715	0.409751	397	0.170779	795	0.127573			301	-29.8307	781	2.38848		715	0.414321	448.55	0.0229328	725.07	0.799833					755	-0.774523		715	0.417129	447.119	0.0170971	795	0.124387	231	-3.32059			715	-43.4161		715	0.423883	448.55	0.0132247	727.04	0.772006			301	-17.5822	791
714	0.456801	398	0.166433	795.97	0.124919			300.8	-30.219	780.8	2.98438		714	0.454712	450	0.0229328	726.05	0.776498					754	-6.43735		714	0.464572	448.559	0.0170971	795.97	0.124855	230.8	-3.397			714	-28.4408		714	0.462291	450	0.0132247	728.02	0.715648			300.8	-18.2855	790.8
713	0.4769	399	0.157472	796.94	0.123323			300.6	-30.5547	780.6	2.87299		713	0.474908			727.04	0.74454					753	2.63854		713	0.484904	450	0.0170971	796.94	0.122642	230.6	-3.47778			713	-31.2008		713	0.500698			729.01	0.708142			300.6	-17.016	790.6
712	0.52395	400	0.149736	798.05	0.116502			300.4	-30.9538	780.4	2.60462		712	0.528764			728.02	0.717689					752	-4.47866		712	0.532348			798.05	0.12239	230.4	-3.55061			712	-39.56		712	0.539106			730	0.667904			300.4	-19.8575	790.4
711	0.557524			799.02	0.117255			300.2	-31.2186	780.2	3.69774		711	0.569155			729.01	0.694511					751	-24.6673		711	0.566235			799.02	0.116505	230.2	-3.61617			711	-26.7254		711	0.577514			730.98	0.644441			300.2	-21.5431	790.2
710	0.597836			800	0.1159			300	-31.652	780	4.34051		710	0.596083			730	0.639797					750	8.89213		710	0.600123			800	0.11586	230	-3.67487			710	-31.1696		710	0.615922			731.97	0.613159			300	-25.3624	790
709	0.638147			800.94	0.115309			299.8	-32.3382	779.8	5.24043		709	0.643207			730.98	0.643445					749	-0.83112		709	0.647566			800.94	0.116474	229.8	-3.7368			709	-31.9434		709	0.65433			732.95	0.592995			299.8	-25.7971	789.8
708	0.678458			802.02	0.105223			299.6	-32.7726	779.6	4.35877		708	0.69033			731.97	0.598977					748	1.87244		708	0.681454			802.02	0.106286	229.6	-3.79862			708	-43.0525		708	0.692737			733.94	0.566299			299.6	-25.2759	789.6
707	0.705294			802.97	0.0990631			299.4	-33.1763	779.4	3.18943		707	0.72399			732.95	0.576401					747	5.9404		707	0.72212			802.97	0.100064	229.4	-3.85723			707	-37.0468		707	0.731145			735.07	0.532975			299.4	-23.3209	789.4
706	0.745605			804.05	0.103088			299.2	-33.2284	779.2	2.23237		706	0.764382			733.94	0.571645					746	14.392		706	0.762785			804.05	0.104129	229.2	-3.90999			706	-41.6708		706	0.769553			736.05	0.521696			299.2	-20.2042	789.2
705	0.77244			805	0.100383			299	-33.2855	779	2.00212		705	0.777846			735.07	0.526943					745	6.39791		705	0.77634			805	0.101397	229	-3.96962			705	-56.4289		705	0.800279			737.04	0.48659			299	-22.6755	789
704	0.819489			805.94	0.0934552			298.8	-33.4344	778.8	2.23176		704	0.824969			736.05	0.514271					744	-0.429036		704	0.823783			805.94	0.0943992	228.8	-4.03211			704	-53.8457		704	0.831006			738.02	0.462565			298.8	-23.0215	788.8
703	0.839586			807.02	0.0885023			298.6	-33.8288	778.6	2.92451		703	0.851897			737.04	0.50054					743	-11.6907		703	0.844116			807.02	0.0893962	228.6	-4.10183			703	-55.6059		703	0.861732			739.01	0.439865			298.6	-24.4858	788.6
702	0.852945			807.97	0.0852309			298.4	-33.9644	778.4	3.14718		702	0.878825			738.02	0.457309					742	12.5133		702	0.871226			807.97	0.0860918	228.4	-4.17001			702	-44.6132		702	0.884777			740	0.428786			298.4	-24.0251	788.4
701	0.886517			809.05	0.0849875			298.2	-34.1301	778.2	3.54725		701	0.892289			739.01	0.467555					741	1.28055		701	0.905114			809.05	0.085846	228.2	-4.23436			701	-49.0984		701	0.907821			740.97	0.440944			298.2	-22.0545	788.2
700	0.913351			810	0.0846809			298	-34.2186	778	3.38217		700	0.912485			740	0.437409					740	-7.59635		700	0.918669			810	0.0855363	228	-4.29938			700	-56.0791		700	0.930866			741.94	0.399469			298	-24.9317	788
699	0.940185			810.95	0.0786548			297.8	-34.3381	777.8	2.41701		699	0.946144			740.97	0.400676					739	8.64523		699	0.945779			810.95	0.0794493	227.8	-4.37288			699	-53.2944		699	0.946229			743.05	0.398107			297.8	-27.585	787.8
698	0.946806			812.05	0.0743447			297.6	-34.6537	777.6	1.348		698	0.946144			741.94	0.399494					738	-8.57505		698	0.952557			812.05	0.0750956	227.6	-4.43711			698	-56.1239		698	0.961592			744.02	0.382263			297.6	-30.0798	787.6
697	0.966901			813.01	0.0745075			297.4	-34.7906	777.4	1.87543		697	0.96634			743.05	0.380037					737	-1.41122		697	0.97289			813.01	0.0752601	227.4	-4.4998			697	-57.8026		697	0.976955			745	0.346053			297.4	-28.0246	787.4
696	0.980259			813.97	0.0689467			297.2	-35.1097	777.2	2.30895		696	0.986536			744.02	0.374173					736	-8.20372		696	0.993222			813.97	0.0696431	227.2	-4.55605			696	-57.7098		696	0.984637			745.97	0.345281			297.2	-26.6071	787.2
695	0.980141			815.06	0.0700611			297	-35.38	777	2.9088		695	0.986536			745	0.358674					735	2.72225		695	0.993222			815.06	0.0707688	227	-4.61739			695	-75.2196		695	0.992318			746.94	0.334199			297	-26.6152	787
694	0.986761			816.02	0.0651149			296.8	-35.3667	776.8	3.59326		694	0.993268			745.97	0.332709					734	-1.01231		694	0.993222			816.02	0.0657726	226.8	-4.68436			694	-67.1536		694	1			748.05	0.328261			296.8	-25.4847	786.8
693	0.979905			816.98	0.0631935			296.6	-35.7406	776.6	3.64164		693	0.986536			746.94	0.333376					733	4.6071		693	0.993222			816.98	0.0638318	226.6	-4.74175			693	-68.8694		693	1			749.02	0.312298			296.6	-26.5644	786.6
692	1			817.94	0.0571263			296.4	-36.0409	776.4	4.41909		692	1			748.05	0.305106					732	-5.50102		692	1			817.94	0.0577033	226.4	-4.79959			692	-65.918		692	1.00768			750	0.302055			296.4	-24.0695	786.4
691	0.993144			819.04	0.0574369			296.2	-36.3388	776.2	3.78089		691	0.993268			749.02	0.307196					731	-1.45494		691	0.993222			819.04	0.0580171	226.2	-4.85915			691	-61.9423		691	1.00768			750.98	0.294762			296.2	-25.3048	786.2
690	0.986287			820	0.053207			296	-36.6272	776	3.73651		690	0.986536			750	0.304165					730	-5.62541		690	0.986445			820	0.0537445	226	-4.91361			690	-60.5646		690	1			751.97	0.285395			296	-28.4172	786
689	0.965954			820.94	0.0530808			295.8	-36.7845	775.8	3.76315		689	0.979804			750.98	0.288927					729	16.942		689	0.979667			820.94	0.053617	225.8	-4.96578			689	-64.1628		689	1			752.95	0.269775			295.8	-27.5719	785.8
688	0.959097			822.02	0.0496461			295.6	-36.8226	775.6	3.20807		688	0.973072			751.97	0.258826					728	-7.91668		688	0.97289			822.02	0.0501476	225.6	-5.00813			688	-56.6941		688	0.984637			753.94	0.261086			295.6	-27.8895	785.6
687	0.945502			822.97	0.0435722			295.4	-37.0752	775.4	3.28573		687	0.959608			752.95	0.267069					727	0.827326		687	0.966112			822.97	0.0440123	225.4	-5.04168			687	-74.3918		687	0.976955			755.07	0.266755			295.4	-23.5307	785.4
686	0.95212			824.05	0.0420793			295.2	-37.1202	775.2	3.30221		686	0.946144			753.94	0.271584					726	-3.75783		686	0.952557			824.05	0.0425043	225.2	-5.08259			686	-57.8597		686	0.969274			756.05	0.253652			295.2	-22.2476	785.2
685	0.945263			825	0.0420832			295	-37.462	775	3.30018		685	0.946144			755.07	0.259048					725	-13.9546		685	0.959335			825	0.0425083	225	-5.13046			685	-62.1603		685	0.953911			757.04	0.230517			295	-17.3904	785
684	0.918192			825.94	0.0346569			294.8	-37.5618	774.8	3.55554		684	0.932681			756.05	0.25808					724	-17.6144		684	0.939002			825.94	0.035007	224.8	-5.18141			684	-62.0546		684	0.938547			758.02	0.237518			294.8	-16.8462	784.8
683	0.911333			827.02	0.0402952			294.6	-37.7167	774.6	2.68806		683	0.912485			757.04	0.241885					723	6.96777		683	0.925447			827.02	0.0407022	224.6	-5.23667			683	-50.5801		683	0.923184			759.01	0.230974			294.6	-17.166	784.6
682	0.891			827.97	0.0289297			294.4	-37.8015	774.4	3.13341		682	0.899021			758.02	0.230967					722	-21.919		682	0.905114			827.97	0.0292219	224.4	-5.29017			682	-53.7243		682	0.90014			760	0.21901			294.4	-20.1913	784.4
681	0.884141			829.05	0.029851			294.2	-38.0763	774.2	2.76773		681	0.892289			759.01	0.232227					721	-5.04853		681	0.898336			829.05	0.0301525	224.2	-5.35088			681	-73.5032		681	0.884777			760.97	0.216813			294.2	-22.8255	784.2
680	0.863807			830	0.0235507			294	-38.5179	774	3.35686		680	0.865361			760	0.222432					720	-3.97493		680	0.871226			830	0.0237886	224	-5.41178			680	-68.569		680	0.869413			761.94	0.210016			294	-21.1787	784
679	0.85021			830.94	0.0243113			293.8	-39.0735	773.8	2.9458		679	0.858629			760.97	0.221285					719	-29.1329		679	0.864449			830.94	0.0245568	223.8	-5.46197			679	-56.4135		679	0.846369			763.05	0.207422			293.8	-20.7615	783.8
678	0.836613			832.02	0.0224833			293.6	-39.3354	773.6	2.482		678	0.845165			761.94	0.216158					718	-2.20322		678	0.850893			832.02	0.0227104	223.6	-5.49917			678	-66.4352		678	0.831006			764.02	0.209868			293.6	-25.6455	783.6
677	0.823016			832.97	0.023872			293.4	-39.5672	773.4	2.63642		677	0.818237			763.05	0.206318					717	-4.02019		677	0.823783			832.97	0.0241131	223.4	-5.52705			677	-46.5493		677	0.815642			765	0.197435			293.4	-22.0253	783.4
676	0.802681			834.05	0.0171949			293.2	-39.7933	773.2	3.32242		676	0.811506			764.02	0.201302					716	-40.8446		676	0.817006			834.05	0.0173686	223.2	-5.55461			676	-62.7928		676	0.800279			765.97	0.185607			293.2	-25.2829	783.2
675	0.795821			835	0.0182213			293	-40.0306	773	3.51465		675	0.79131			765	0.199631					715	-12.0139		675	0.796673			835	0.0184054	223	-5.58224			675	-65.6451		675	0.784916			766.94	0.201238			293	-23.9996	783
674	0.775486			835.94	0.0164716			292.8	-40.2094	772.8	3.4496		674	0.777846			765.97	0.190329					714	-23.7902		674	0.789895			835.94	0.016638	222.8	-5.60242			674	-58.0197		674	0.769553			768.05	0.184045			292.8	-23.1055	782.8
673	0.75515			837.02	0.0140759			292.6	-40.8886	772.6	3.19385		673	0.764382			766.94	0.182887					713	-23.5091		673	0.762785			837.02	0.0142181	222.6	-5.63037			673	-58.5533		673	0.75419			769.02	0.190438			292.6	-21.7226	782.6
672	0.741552			837.97	0.0137904			292.4	-41.2597	772.4	2.54519		672	0.744186			768.05	0.176966					712	-10.9931		672	0.756007			837.97	0.0139297	222.4	-5.65948			672	-53.2801		672	0.746508			770	0.176438			292.4	-21.413	782.4
671	0.727954			839.05	0.0100999			292.2	-41.7844	772.2	2.12249		671	0.737454			769.02	0.17019					711	-7.75635		671	0.74923			839.05	0.0102019	222.2	-5.68898			671	-60.5078		671	0.723464			770.97	0.174837			292.2	-22.9679	782.2
670	0.721093			840	0.00809463			292	-42.052	772	1.96816		670	0.72399			770	0.17596					710	-35.3635		670	0.728897			840	0.00817639	222	-5.71398			670	-58.3559		670	0.708101			771.94	0.17549			292	-25.9594	782
669	0.700756			840.94	0.00908984			291.8	-42.8648	771.8	1.34259		669	0.703794			770.97	0.172502					709	-37.7514		669	0.708564			840.94	0.00918165	221.8	-5.73737			669	-48.2448		669	0.685056			773.05	0.166285			291.8	-28.2382	781.8
668	0.687158			842.02	0.00647855			291.6	-43.4426	771.6	1.47214		668	0.69033			771.94	0.169012					708	-46.7375		668	0.695009			842.02	0.00654399	221.6	-5.76447			668	-61.934		668	0.669693			774.02	0.152978			291.6	-30.4527	781.6
667	0.660083			842.97	0.00988661			291.4	-44.0384	771.4	1.78712		667	0.663403			773.05	0.161918					707	-26.0179		667	0.674677			842.97	0.00998647	221.4	-5.78262			667	-50.39		667	0.65433			775	0.170279			291.4	-29.7902	781.4
666	0.646483			844.05	0.0075355			291.2	-44.6142	771.2	2.62027		666	0.656671			774.02	0.166408					706	-19.1751		666	0.661121			844.05	0.00761162	221.2	-5.79873			666	-55.9078		666	0.638966			775.97	0.154352			291.2	-23.1589	781.2
665	0.639622			845	0.00922625			291	-44.9693	771	2.41431		665	0.636475			775	0.162844					705	-30.2424		665	0.647566			845	0.00931945	221	-5.81704			665	-43.6535		665	0.623603			776.94	0.1605			291	-18.8114	781
664	0.626022			845.94	0.00489454			290.8	-45.1072	770.8	2.70262		664	0.629743			775.97	0.165247					704	-39.4816		664	0.634011			845.94	0.00494398	220.8	-5.8412			664	-50.3973		664	0.60824			778.05	0.163971			290.8	-22.0274	780.8
663	0.619159			847.02	0.00703289			290.6	-45.4889	770.6	2.69486		663	0.629743			776.94	0.159158					703	-42.561		663	0.627234			847.02	0.00710393	220.6	-5.86612			663	-41.1766		663	0.600559			779.02	0.153556			290.6	-25.4045	780.6
662	0.598821			847.97	0.00548876			290.4	-45.843	770.4	2.86032		662	0.602815			778.05	0.148045					702	-50.2832		662	0.600123			847.97	0.0055442	220.4	-5.9021			662	-38.4299		662	0.585196			780	0.151891			290.4	-27.4959	780.4
661	0.591959			849.05	0.00404544			290.2	-46.7166	770.2	3.4164		661	0.589351			779.02	0.148228					701	-45.032		661	0.593346			849.05	0.0040863	220.2	-5.93482			661	-47.1796		661	0.577514			780.95	0.15557			290.2	-27.8114	780.2
660	0.57162			850	0.00338855			290	-46.9911	770	3.28438		660	0.575887			780	0.143313					700	-41.7615		660	0.586568			850	0.00342278	220	-5.95963			660	-41.5738		660	0.562151			782.05	0.148905			290	-28.3272	780
659	0.571495							289.8	-47.6873	769.8	3.59369		659	0.575887			780.95	0.151824					699	-52.2598		659	0.579791					219.8	-5.98657			659	-41.5738		659	0.554469			783.01	0.151125			289.8	-34.8795	779.8
658	0.544418							289.6	-47.8324	769.6	4.05794		658	0.555692			782.05	0.142037					698	-44.6933		658	0.559458					219.6	-6.01475			658	-55.2882		658	0.539106			783.97	0.132109			289.6	-34.3065	779.6
657	0.544292							289.4	-48.2614	769.4	4.70741		657	0.54896			783.01	0.149708					697	-63.278		657	0.55268					219.4	-6.03396			657	-43.7063		657	0.531425			785.06	0.137478			289.4	-31.95	779.4
656	0.537429							289.2	-48.5685	769.2	4.28981		656	0.535496			783.97	0.147804					696	-52.5462		656	0.545903					219.2	-6.04885			656	-40.5662		656	0.523743			786.02	0.154511			289.2	-29.5656	779.2
655	0.517089							289	-48.7782	769	3.21635		655	0.522032			785.06	0.148007					695	-54.2718		655	0.545903					219	-6.04836			655	-42.7051		655	0.50838			786.98	0.143503			289	-29.5867	779
654	0.516963							288.8	-49.2621	768.8	2.4082		654	0.522032			786.02	0.134773					694	-72.4841		654	0.532348					218.8	-6.05621			654	-38.4305		654	0.500698			787.94	0.134136			288.8	-28.8609	778.8
653	0.516836							288.6	-49.6509	768.6	1.8105		653	0.522032			786.98	0.141897					693	-56.9816		653	0.532348					218.6	-6.06806			653	-59.1866		653	0.493017			789.04	0.139431			288.6	-28.8389	778.6
652	0.509971							288.4	-49.7612	768.4	2.49825		652	0.5153			787.94	0.136571					692	-58.1691		652	0.532348					218.4	-6.07682			652	-48.1395		652	0.485335			790	0.132973			288.4	-30.0825	778.4
651	0.496369							288.2	-50.2706	768.2	3.0421		651	0.508568			789.04	0.131819					691	-60.8211		651	0.52557					218.2	-6.08948			651	-42.0183		651	0.477654			790.97	0.128388			288.2	-32.7362	778.2
650	0.482766							288	-50.355	768	3.45834		650	0.501836			790	0.13292					690	-45.8754		650	0.512015					218	-6.09763			650	-40.8473		650	0.469972			791.94	0.129147			288	-33.0727	778
649	0.496114							287.8	-50.8235	767.8	4.56901		649	0.488372			790.97	0.12749					689	-52.7587		649	0.505237					217.8	-6.10897			649	-31.8186		649	0.469972			793.05	0.123917			287.8	-32.6946	777.8
648	0.475773							287.6	-50.7452	767.6	4.43385		648	0.488372			791.94	0.123476					688	-39.6552		648	0.49846					217.6	-6.1241			648	-39.3507		648	0.462291			794.02	0.130167			287.6	-28.6507	777.6
647	0.475645							287.4	-50.3724	767.4	5.01122		647	0.488372			793.05	0.11849					687	-58.6642		647	0.49846					217.4	-6.12923			647	-45.2142		647	0.462291			795	0.11222			287.4	-34.6414	777.4
646	0.468779							287.2	-50.6308	767.2	4.37355		646	0.48164			794.02	0.133415					686	-55.6124		646	0.49846					217.2	-6.13345			646	-36.1996		646	0.454609			795.97	0.11545			287.2	-36.638	777.2
645	0.46865							287	-50.099	767	3.47348		645	0.48164			795	0.120522					685	-41.6837		645	0.491682					217	-6.1316			645	-40.1173		645	0.454609			796.94	0.114185			287	-38.9652	777
644	0.455046							286.8	-50.0196	766.8	3.37492		644	0.468176			795.97	0.124596					684	-12.6265		644	0.471349					216.8	-6.13071			644	-38.385		644	0.446927			798.05	0.119658			286.8	-35.4091	776.8
643	0.468393							286.6	-49.8896	766.6	3.92989		643	0.474908			796.94	0.11492					683	-40.901		643	0.491682					216.6	-6.13006			643	-39.9811		643	0.446927			799.02	0.111174			286.6	-33.544	776.6
642	0.461526							286.4	-49.8279	766.4	4.63968		642	0.468176			798.05	0.109806					682	-49.7292		642	0.478127					216.4	-6.12901			642	-30.0462		642	0.446927			800	0.110374			286.4	-35.0642	776.4
641	0.447921							286.2	-49.9086	766.2	5.42924		641	0.454712			799.02	0.118228					681	-43.6814		641	0.464572					216.2	-6.13214			641	-30.1142		641	0.439246			800.94	0.11185			286.2	-37.1787	776.2
640	0.454529							286	-49.3945	766	5.61782		640	0.461444			800	0.105389					680	-39.7263		640	0.478127					216	-6.13415			640	-45.4241		640	0.439246			802.02	0.102066			286	-32.4645	776
639	0.454399							285.8	-49.5923	765.8	6.12204		639	0.461444			800.94	0.108679					679	-24.5114		639	0.464572					215.8	-6.13128			639	-35.0818		639	0.431564			802.97	0.0960912			285.8	-33.2542	775.8
638	0.447531							285.6	-49.4364	765.6	6.12138		638	0.461444			802.02	0.106445					678	-46.8175		638	0.464572					215.6	-6.12956			638	-48.8392		638	0.431564			804.05	0.0999954			285.6	-34.0313	775.6
637	0.440663							285.4	-49.4071	765.4	6.04354		637	0.454712			802.97	0.10003					677	-46.5591		637	0.457794					215.4	-6.12485			637	-39.7684		637	0.423883			805	0.0973713			285.4	-37.2661	775.4
636	0.44727							285.2	-49.2079	765.2	6.19724		636	0.454712			804.05	0.0934102					676	-31.6531		636	0.464572					215.2	-6.12051			636	-27.717		636	0.423883			805.94	0.0906516			285.2	-41.1157	775.2
635	0.440402							285	-48.6747	765	5.79669		635	0.44798			805	0.0950876					675	-27.6576		635	0.464572					215	-6.13156			635	-24.1064		635	0.416201			807.02	0.0858472			285	-40.1323	775
634	0.433533							284.8	-48.7391	764.8	5.94394		634	0.441248			805.94	0.0932147					674	-39.4646		634	0.444239					214.8	-6.13077			634	-35.0222		634	0.416201			807.97	0.082674			284.8	-39.4045	774.8
633	0.433402							284.6	-48.8943	764.6	5.13191		633	0.434517			807.02	0.0873208					673	-32.3477		633	0.444239					214.6	-6.12219			633	-43.2594		633	0.40852			809.05	0.0824379			284.6	-35.9335	774.6
632	0.413057							284.4	-49.0397	764.4	4.85516		632	0.421053			807.97	0.0857729					672	-16.5964		632	0.437461					214.4	-6.12637			632	-36.6278		632	0.40852			810	0.0821405			284.4	-33.3369	774.4
631	0.419663							284.2	-48.9747	764.2	4.9039		631	0.427785			809.05	0.0846267					671	-23.527		631	0.437461					214.2	-6.13238			631	-36.3086		631	0.400838			810.95	0.0762952			284.2	-35.0701	774.2
630	0.412793							284	-48.6751	764	4.95431		630	0.421053			810	0.0734782					670	-20.3685		630	0.430684					214	-6.14872			630	-42.1606		630	0.393156			812.05	0.0721143			284	-33.7446	774
629	0.399186							283.8	-49.1575	763.8	4.92665		629	0.407589			810.95	0.0824045					669	-14.4553		629	0.417129					213.8	-6.15287			629	-28.2789		629	0.385475			813.01	0.0722723			283.8	-34.5578	773.8
628	0.392315							283.6	-49.2444	763.6	3.71374		628	0.400857			812.05	0.0820195					668	-23.7526		628	0.417129					213.6	-6.15497			628	-32.1756		628	0.377793			813.97	0.0668783			283.6	-31.7723	773.6
627	0.385445							283.4	-49.9127	763.4	2.7765		627	0.400857			813.01	0.0701543					667	-5.36295		627	0.410351					213.4	-6.174			627	-37.9519		627	0.370112			815.06	0.0679593			283.4	-26.3203	773.4
626	0.39205							283.2	-49.6104	763.2	2.18169		626	0.394125			813.97	0.0707836					666	-5.18065		626	0.403574					213.2	-6.18996			626	-28.7978		626	0.36243			816.02	0.0631614			283.2	-29.8894	773.2
625	0.371703							283	-49.6485	763	2.15662		625	0.373929			815.06	0.067216					665	-1.90046		625	0.383241					213	-6.20291			625	-34.9088		625	0.354749			816.98	0.0612976			283	-26.7697	773
624	0.358094							282.8	-49.4258	762.8	2.06283		624	0.373929			816.02	0.061646					664	6.12917		624	0.383241					212.8	-6.21323			624	-31.979		624	0.347067			817.94	0.0554125			282.8	-33.3864	772.8
623	0.35796							282.6	-49.4023	762.6	1.94483		623	0.360465			816.98	0.0643333					663	-17.9935		623	0.376463					212.6	-6.21433			623	-37.2882		623	0.347067			819.04	0.0557138			282.6	-34.5737	772.6
622	0.351089							282.4	-49.3669	762.4	1.80516		622	0.353733			817.94	0.0567721					662	-24.4619		622	0.362908					212.4	-6.22965			622	-33.3132		622	0.331704			820	0.0516108			282.4	-32.6417	772.4
621	0.337479							282.2	-48.8504	762.2	1.23279		621	0.340269			819.04	0.0602974					661	-14.9967		621	0.349353					212.2	-6.24744			621	-28.6297		621	0.324022			820.94	0.0514884			282.2	-32.565	772.2
620	0.330607							282	-48.8184	762	1.04431		620	0.333537			820	0.0521418					660	-24.4569		620	0.349353					212	-6.26995			620	-27.9632		620	0.316341			822.02	0.0481567			282	-36.8752	772
619	0.316996							281.8	-48.927	761.8	0.866846		619	0.333537			820.94	0.0493428					659	-9.62727		619	0.335798					211.8	-6.29328			619	-33.9276		619	0.308659			822.97	0.042265			281.8	-37.4749	771.8
618	0.310124							281.6	-48.8576	761.6	0.917932		618	0.320073			822.02	0.0536118					658	-12.1463		618	0.32902					211.6	-6.31501			618	-34.9542		618	0.300978			824.05	0.0408169			281.6	-36.3388	771.6
617	0.303251							281.4	-48.4347	761.4	0.871086		617	0.30661			822.97	0.039473					657	-2.07702		617	0.322243					211.4	-6.35244			617	-42.0092		617	0.293296			825	0.0408207			281.4	-35.9565	771.4
616	0.28964							281.2	-48.261	761.2	0.0475824		616	0.299878			824.05	0.0423372					656	-27.7436		616	0.308688					211.2	-6.38603			616	-26.9197		616	0.277933			825.94	0.0336172			281.2	-33.4047	771.2
615	0.289504							281	-48.162	761	1.22338		615	0.299878			825	0.0360264					655	-27.5668		615	0.30191					211	-6.42502			615	-26.5839		615	0.277933			827.02	0.0390864			281	-30.9733	771
614	0.275893							280.8	-47.768	760.8	1.9034		614	0.286414			825.94	0.0368713					654	-34.9564		614	0.30191					210.8	-6.45196			614	-35.2126		614	0.26257			827.97	0.0280618			280.8	-35.254	770.8
613	0.269019							280.6	-47.3183	760.6	2.82809		613	0.279682			827.02	0.0344855					653	-33.7946		613	0.288355					210.6	-6.47965			613	-36.1573		613	0.254888			829.05	0.0289554			280.6	-36.5475	770.6
612	0.262144							280.4	-47.006	760.4	2.98846		612	0.259486			827.97	0.0293418					652	-18.6659		612	0.2748					210.4	-6.51248			612	-36.1854		612	0.247207			830	0.0228442			280.4	-40.2674	770.4
611	0.248532							280.2	-46.7265	760.2	3.14428		611	0.259486			829.05	0.0282843					651	-21.0479		611	0.268022					210.2	-6.53422			611	-25.9405		611	0.239525			830.94	0.0235819			280.2	-35.2484	770.2
610	0.241657							280	-46.7357	760	3.27228		610	0.252754			830	0.0295272					650	-16.6673		610	0.261245					210	-6.53207			610	-28.1614		610	0.231844			832.02	0.0218088			280	-29.7229	770
609	0.234782							279.8	-46.3918	759.8	2.92335		609	0.246022			830.94	0.0298841					649	0.507123		609	0.254467					209.8	-6.52954			609	-25.1904		609	0.224162			832.97	0.0231558			279.8	-31.3918	769.8
608	0.227907							279.6	-45.9305	759.6	2.21889		608	0.23929			832.02	0.0273755					648	-23.6439		608	0.247689					209.6	-6.53616			608	-24.5056		608	0.21648			834.05	0.0166791			279.6	-30.6548	769.6
607	0.221032							279.4	-44.8682	759.4	0.965797		607	0.232558			832.97	0.0211735					647	-0.176412		607	0.240912					209.4	-6.54532			607	-29.695		607	0.208799			835	0.0176747			279.4	-32.9115	769.4
606	0.220894							279.2	-44.0415	759.2	0.390955		606	0.225826			834.05	0.0173346					646	-8.50476		606	0.240912					209.2	-6.54957			606	-23.8558		606	0.201117			835.94	0.0159775			279.2	-34.9214	769.2
605	0.200542							279	-43.3479	759	-0.170928		605	0.219094			835	0.0172414					645	-11.8166		605	0.217651					209	-6.54123			605	-27.4575		605	0.201117			837.02	0.0136536			279	-32.179	769
604	0.193666							278.8	-42.4834	758.8	-0.309161		604	0.20563			835.94	0.0157279					644	-10.8094		604	0.211679					208.8	-6.54416			604	-20.5346		604	0.193436			837.97	0.0133767			278.8	-29.8707	768.8
603	0.193527							278.6	-42.1709	758.6	-0.23731		603	0.20563			837.02	0.0178782					643	-17.5901		603	0.205707					208.6	-6.55645			603	-27.5008		603	0.185754			839.05	0.00979689			278.6	-25.7238	768.6
602	0.193388							278.4	-41.5825	758.4	-0.417836		602	0.198898			837.97	0.0161067					642	-22.0751		602	0.199735					208.4	-6.55378			602	-15.8845		602	0.178073			840	0.00785179			278.4	-27.115	768.4
601	0.179773							278.2	-41.5413	758.2	-0.203313		601	0.192166			839.05	0.0111012			208.2	-6.53455	641	-8.69733		601	0.193762					208.2	-6.53455			601	-16.0442		601	0.170391			840.94	0.00881714			278.2	-26.0663	768.2
600	0.186371							278	-41.1927	758	-0.256749		600	0.192166			840	0.0122858			208	-6.51351	640	-21.2457		600	0.18779					208	-6.51351			600	-17.1521		600	0.170391			842.02	0.0062842			278	-30.237	768
599	0.179494							277.8	-40.8355	757.8	-0.121102		599	0.192166			840.94	0.0095692			207.8	-6.48151	639	-6.04712		599	0.181818					207.8	-6.48151			599	-16.9694		599	0.162709			842.97	0.00959001			277.8	-29.7619	767.8
598	0.165878							277.6	-40.113	757.6	0.206152		598	0.185435			842.02	0.011476			207.6	-6.45119	638	-14.9682		598	0.175846					207.6	-6.45119			598	-22.5213		598	0.155028			844.05	0.00730944			277.6	-26.456	767.6
597	0.165738							277.4	-39.5696	757.4	0.625752		597	0.178703			842.97	0.00713674			207.4	-6.41428	637	-17.2551		597	0.169874					207.4	-6.41428			597	-18.7118		597	0.155028			845	0.00894946			277.4	-32.0765	767.4
596	0.158859							277.2	-38.699	757.2	0.536923		596	0.158507			844.05	0.00800819			207.2	-6.36353	636	-7.43566		596	0.163902					207.2	-6.36353			596	-17.8044		596	0.147346			845.94	0.0047477			277.2	-29.0895	767.2
595	0.158718							277	-38.0521	757	0.93363		595	0.171971			845	0.00793961			207	-6.30538	635	-26.2274		595	0.15793					207	-6.30538			595	-14.0458		595	0.147346			847.02	0.00682191			277	-35.3503	767
594	0.151839							276.8	-37.1556	756.8	1.32026		594	0.171971			845.94	0.0050729			206.8	-6.2511	634	-2.82907		594	0.145985					206.8	-6.2511			594	-19.443		594	0.139665			847.97	0.0053241			276.8	-32.8033	766.8
593	0.131484							276.6	-36.4767	756.6	1.70121		593	0.151775			847.02	0.00591394			206.6	-6.19446	633	-22.4688		593	0.145985					206.6	-6.19446			593	-20.2222		593	0.139665			849.05	0.00392407			276.6	-29.7757	766.6
592	0.131343							276.4	-35.6616	756.4	1.63671		592	0.151775			847.97	0.00562483			206.4	-6.11107	632	-14.3912		592	0.140013					206.4	-6.11107			592	-23.268		592	0.139665			850	0.00328689			276.4	-27.924	766.4
591	0.131201							276.2	-35.2721	756.2	1.46011		591	0.145043			849.05	0.0035411			206.2	-6.01844	631	-10.6326		591	0.134041					206.2	-6.01844			591	-23.3819		591	0.131983							276.2	-27.1957	766.2
590	0.131058							276	-34.6013	756	1.39418		590	0.145043			850	0.00460914			206	-5.92149	630	-25.9254		590	0.134041					206	-5.92149			590	-20.9917		590	0.124302							276	-26.4982	766
589	0.130916							275.8	-34.4253	755.8	1.56064		589	0.158507							205.8	-5.84234	629	-4.37477		589	0.128069					205.8	-5.84234			589	-26.7802		589	0.124302							275.8	-24.0016	765.8
588	0.117297							275.6	-34.1277	755.6	1.84962		588	0.138311							205.6	-5.75967	628	2.33777		588	0.128069					205.6	-5.75967			588	-15.2946		588	0.11662							275.6	-25.271	765.6
587	0.117154							275.4	-33.5972	755.4	1.77737		587	0.124847							205.4	-5.66803	627	-4.58616		587	0.122097					205.4	-5.66803			587	-2.52871		587	0.11662							275.4	-25.7063	765.4
586	0.110273							275.2	-33.197	755.2	1.93007		586	0.131579							205.2	-5.57189	626	-11.5365		586	0.116125					205.2	-5.57189			586	-15.0487		586	0.108939							275.2	-25.0012	765.2
585	0.110129							275	-32.7088	755	1.49156		585	0.131579							205	-5.49621	625	2.96063		585	0.110153					205	-5.49621			585	-6.71494		585	0.108939							275	-21.3903	765
584	0.103247							274.8	-32.4642	754.8	2.20866		584	0.131579							204.8	-5.40743	624	3.39086		584	0.110153					204.8	-5.40743			584	-16.1278		584	0.101257							274.8	-19.2238	764.8
583	0.109841							274.6	-31.7937	754.6	2.34852		583	0.131579							204.6	-5.27929	623	-24.3594		583	0.10418					204.6	-5.27929			583	-9.40515		583	0.101257							274.6	-19.7027	764.6
582	0.0962209							274.4	-30.8841	754.4	2.8339		582	0.104651							204.4	-5.12423	622	9.5553		582	0.0982084					204.4	-5.12423			582	-7.92973		582	0.101257							274.4	-17.3243	764.4
581	0.0960761							274.2	-30.0991	754.2	2.63429		581	0.111383							204.2	-4.94448	621	-11.2556		581	0.0982084					204.2	-4.94448			581	-9.16537		581	0.0935754							274.2	-14.3672	764.2
580	0.0824554							274	-29.2814	754	2.42887		580	0.104651							204	-4.77501	620	10.2366		580	0.0922362					204	-4.77501			580	-10.5741		580	0.0935754							274	-18.843	764
579	0.0890477							273.8	-29.0484	753.8	2.76205		579	0.104651							203.8	-4.60302	619	15.9711		579	0.0922362					203.8	-4.60302			579	-11.6225		579	0.0858939							273.8	-19.604	763.8
578	0.0821643							273.6	-28.3828	753.6	2.76656		578	0.0979192							203.6	-4.40086	618	-11.0536		578	0.0862641					203.6	-4.40086			578	-6.21293		578	0.0858939							273.6	-23.1591	763.6
577	0.0887561							273.4	-27.6961	753.4	3.21993		577	0.0979192							203.4	-4.22121	617	5.80239		577	0.0862641					203.4	-4.22121			577	-10.4599		577	0.0782123							273.4	-21.3853	763.4
576	0.0751342							273.2	-27.0565	753.2	2.55477		576	0.0911873							203.2	-4.09279	616	-7.04026		576	0.080292					203.2	-4.09279			576	-10.1437		576	0.0782123							273.2	-19.7392	763.2
575	0.0884632							273	-26.364	753	1.89779		575	0.0979192							203	-3.91927	615	-0.142984		575	0.080292					203	-3.91927			575	-9.89564		575	0.0705307							273	-20.4695	763
574	0.0815786							272.8	-26.1916	752.8	1.85769		574	0.0911873							202.8	-3.75099	614	7.19583		574	0.080292					202.8	-3.75099			574	-8.2705		574	0.0705307							272.8	-18.1997	762.8
573	0.0746936							272.6	-25.7366	752.6	2.13037		573	0.0911873							202.6	-3.60631	613	-0.855485		573	0.0743198					202.6	-3.60631			573	-9.57332		573	0.0705307							272.6	-20.1355	762.6
572	0.0678084							272.4	-25.1364	752.4	2.71095		572	0.0911873							202.4	-3.4329	612	-17.2892		572	0.0683477					202.4	-3.4329			572	-7.86267		572	0.0628492							272.4	-16.4547	762.4
571	0.0743984							272.2	-24.3531	752.2	2.40774		571	0.0709914							202.2	-3.2358	611	-17.5077		571	0.0683477					202.2	-3.2358			571	-15.549		571	0.0628492							272.2	-18.1033	762.2
570	0.0607748							272	-24.013	752	1.84753		570	0.0844553							202	-2.9907	610	2.74219		570	0.0623756					202	-2.9907			570	-4.65531		570	0.0551676							272	-17.3791	762
569	0.0741021							271.8	-23.8522	751.8	1.81039		569	0.0844553							201.8	-2.71303	609	-18.5103		569	0.0564035					201.8	-2.71303			569	-8.68706		569	0.0551676							271.8	-21.6017	761.8
568	0.0604778							271.6	-23.8161	751.6	1.8169		568	0.0709914							201.6	-2.48397	608	-6.19524		568	0.0564035					201.6	-2.48397			568	-6.69553		568	0.0551676							271.6	-19.1428	761.6
567	0.0603289							271.4	-23.4423	751.4	1.67151		567	0.0709914							201.4	-2.28294	607	-11.2758		567	0.0564035					201.4	-2.28294			567	0.794096		567	0.047486							271.4	-17.0778	761.4
566	0.0534419							271.2	-22.4242	751.2	1.4131		566	0.0709914							201.2	-1.9617	606	-1.62379		566	0.0504313					201.2	-1.9617			566	-3.38724		566	0.047486							271.2	-17.2007	761.2
565	0.0600301							271	-21.7071	751	1.49306		565	0.0709914							201	-1.53364	605	5.71207		565	0.0504313					201	-1.53364			565	-10.4593		565	0.047486							271	-15.9434	761
564	0.0531425							270.8	-21.0478	750.8	1.76269		564	0.0642595							200.8	-1.1207	604	-3.58153		564	0.0444592					200.8	-1.1207			564	-0.87217		564	0.047486							270.8	-15.0574	760.8
563	0.0529923							270.6	-20.8111	750.6	1.93523		563	0.0642595							200.6	-0.687063	603	-3.25198		563	0.0444592					200.6	-0.687063			563	2.51211		563	0.0398045							270.6	-13.4985	760.6
562	0.046104							270.4	-20.3789	750.4	2.2836		562	0.0642595							200.4	-0.272071	602	5.61506		562	0.0444592					200.4	-0.272071			562	-3.69425		562	0.0398045							270.4	-10.4905	760.4
561	0.0459533							270.2	-20.0721	750.2	2.01519		561	0.0642595							200.2	0.254422	601	10.5174		561	0.0384871					200.2	0.254422			561	-10.353		561	0.0398045							270.2	-10.6237	760.2
560	0.0323266							270	-19.7163	750	1.58904		560	0.0507956							200	0.69546	600	-4.93166		560	0.0384871					200	0.69546			560	3.7717		560	0.0321229							270	-17.2865	760
559	0.038913							269.8	-19.6012	749.8	1.61519		559	0.0575275							199.8	0.913363	599	-5.38953		559	0.0325149					199.8	0.913363			559	-0.84422		559	0.0321229							269.8	-14.0925	759.8
558	0.0387613							269.6	-19.3967	749.6	1.85351		558	0.0440636							199.6	1.11633	598	5.51445		558	0.0325149					199.6	1.11633			558	-3.52025		558	0.0321229							269.6	-12.8312	759.6
557	0.0318715							269.4	-18.8738	749.4	2.41353		557	0.0507956							199.4	1.35597	597	-20.8223		557	0.0325149					199.4	1.35597			557	-1.20262		557	0.0244413							269.4	-11.6905	759.4
556	0.0249814							269.2	-18.9662	749.2	2.76523		556	0.0440636									596	1.33694		556	0.0325149									556	3.09964		556	0.0244413							269.2	-7.45967	759.2
555	0.0315665							269	-18.7188	749	2.49115		555	0.0440636									595	1.24		555	0.0265428									555	-0.268134		555	0.0244413							269	-9.11806	759
554	0.0381513							268.8	-18.4766	748.8	2.28171		554	0.0507956									594	-1.17475		554	0.0265428									554	0.765711		554	0.0167598							268.8	-5.59059	758.8
553	0.0245225							268.6	-18.432	748.6	2.08608		553	0.0440636									593	-17.3275		553	0.0265428									553	2.74584		553	0.0167598							268.6	-11.38	758.6
552	0.0311067							268.4	-18.0744	748.4	1.23203		552	0.0440636									592	-12.2621		552	0.0265428									552	-1.60423		552	0.0167598							268.4	-9.22303	758.4
551	0.0242149							268.2	-17.9796	748.2	1.23778		551	0.0507956									591	12.9505		551	0.0205707									551	-2.21305		551	0.0167598							268.2	-13.6468	758.2
550	0.0240607							268	-17.6592	748	1.24826		550	0.0373317									590	-1.61177		550	0.0205707									550	-2.10063		550	0.0167598							268	-11.4899	758
549	0.0239061							267.8	-16.981	747.8	1.61563		549	0.0305998									589	-5.23194		549	0.0205707									549	-1.66819		549	0.0167598							267.8	-13.519	757.8
548	0.030489							267.6	-16.5094	747.6	1.70746		548	0.0373317									588	-7.98651		548	0.0205707									548	1.0693		548	0.0167598							267.6	-13.9435	757.6
547	0.023596							267.4	-16.0478	747.4	1.71968		547	0.0305998									587	-12.065		547	0.0145985									547	3.79531		547	0.00907821							267.4	-18.4395	757.4
546	0.0167027							267.2	-15.7394	747.2	1.4761		546	0.0305998									586	10.307		546	0.0145985									546	1.69631		546	0.00907821							267.2	-15.3265	757.2
545	0.0165468							267	-15.3217	747	1.66839		545	0.0305998									585	18.9797		545	0.0145985									545	6.95652		545	0.00907821							267	-12.9325	757
544	0.0163906							266.8	-14.8488	746.8	1.28139		544	0.0305998									584	-3.25144		544	0.0145985									544	2.48767		544	0.00907821							266.8	-3.77417	756.8
543	0.00949632							266.6	-14.2151	746.6	1.60606		543	0.0305998									583	14.8006		543	0.0145985									543	3.401		543	0.00907821							266.6	-10.0514	756.6
542	0.022815							266.4	-13.2036	746.4	1.71056		542	0.0373317									582	5.8221		542	0.0145985									542	0.0165482		542	0.00139665							266.4	-6.34902	756.4
541	0.0159201							266.2	-12.8785	746.2	1.60894		541	0.0305998									581	2.01088		541	0.0145985									541	1.46165		541	0.00139665							266.2	-8.00095	756.2
540	0.00902475							266	-12.2555	746	1.52731		540	0.0305998									580	5.70107		540	0.00862641									540	0.287753		540	0.00139665							266	-7.23768	756
539	0.0156047							265.8	-12.0368	745.8	1.05181		539	0.0238678									579	-3.18602		539	0.00862641									539	1.20484		539	0.00139665							265.8	-9.81005	755.8
538	0.0154465							265.6	-11.6648	745.6	1.45106		538	0.0305998									578	4.45893		538	0.00862641									538	1.17499		538	-0.00628492							265.6	-11.1825	755.6
537	0.0152879							265.4	-10.9821	745.4	1.15142		537	0.0238678									577	-0.548488		537	0.00862641									537	4.9325		537	-0.00628492							265.4	-11.2461	755.4
536	0.0151291							265.2	-10.745	745.2	1.57334		536	0.0238678									576	-0.735414		536	0.00862641									536	1.61543		536	-0.00628492							265.2	-13.8858	755.2
535	0.0149698							265	-10.2541	745	1.69074		535	0.0305998									575	0.479825		535	0.00265428									535	5.18387		535	-0.00628492							265	-16.6364	755
534	0.0013347							264.8	-9.88568	744.8	1.57511		534	0.0171359									574	-8.38775		534	0.00265428									534	3.48255		534	-0.00628492							264.8	-16.3562	754.8
533	0.00791259							264.6	-9.35889	744.6	1.66134		533	0.0305998									573	0.531797		533	0.00265428									533	0.431161		533	-0.00628492							264.6	-13.0371	754.6
532	0.00775234							264.4	-8.85937	744.4	1.67013		532	0.0238678									572	1.19968		532	0.00265428									532	2.96068		532	-0.00628492							264.4	-11.7233	754.4
531	0.00759174							264.2	-8.34337	744.2	2.34275		531	0.0171359									571	3.54824		531	0.00265428									531	-0.687046		531	-0.00628492							264.2	-14.5902	754.2
530	0.0141686							264	-8.21368	744	2.07055		530	0.0238678									570	-3.10014		530	0.00265428									530	1.28809		530	-0.0139665							264	-16.8141	754
529	0.0072695							263.8	-8.04875	743.8	1.95383		529	0.0171359									569	0.558499		529	0.00265428									529	0.294296		529	-0.0139665							263.8	-14.7331	753.8
528	0.000370066							263.6	-8.2447	743.6	1.0997		528	0.0171359									568	7.68897		528	0.00265428									528	1.39506		528	-0.0139665							263.6	-8.30728	753.6
527	0.00694586							263.4	-7.93173	743.4	1.4767		527	0.0171359									567	8.30624		527	0.00265428									527	3.75133		527	-0.0139665							263.4	-9.89588	753.4
526	0.00678351							263.2	-7.58474	743.2	1.75776		526	0.0171359									566	11.2755		526	0.00265428									526	0.338193		526	-0.0139665							263.2	-7.67328	753.2
525	0.00662081							263	-7.69625	743	2.1079		525	0.0238678									565	9.31876		525	0.00265428									525	5.53888		525	-0.0139665							263	-10.7417	753
524	0.00645774							262.8	-7.3065	742.8	1.67067		524	0.0238678									564	-2.25144		524	0.00265428									524	3.2517		524	-0.0139665							262.8	-12.2402	752.8
523	0.00629432							262.6	-6.79929	742.6	1.05521		523	0.0171359									563	1.8256		523	0.00265428									523	3.93333		523	-0.0139665							262.6	-15.3107	752.6
522	0.00613054							262.4	-6.68724	742.4	1.02286		522	0.0171359									562	6.95317		522	0.00265428									522	1.81536		522	-0.0139665							262.4	-18.8548	752.4
521	0.0059664							262.2	-6.46674	742.2	1.00367		521	0.0238678									561	5.79637		521	0.00265428									521	0.991057		521	-0.021648							262.2	-17.7937	752.2
520	0.0058019							262	-6.37277	742	1.29522		520	0.0104039									560	4.501		520	-0.00331785									520	4.98738		520	-0.021648							262	-18.0835	752
519	0.00563703							261.8	-6.35282	741.8	1.11361		519	0.0171359									559	4.44855		519	-0.00331785									519	3.40721		519	-0.021648							261.8	-11.2976	751.8
518	-0.001266							261.6	-5.96515	741.6	1.38608		518	0.0104039									558	3.09185		518	-0.00331785									518	4.35967		518	-0.021648							261.6	-3.65787	751.6
517	-0.0014316							261.4	-6.04285	741.4	0.477922		517	0.0104039									557	1.99341		517	-0.00331785									517	3.14041		517	-0.021648							261.4	3.04612	751.4
516	0.00514023							261.2	-5.78949	741.2	1.16843		516	0.0104039									556	1.42885		516	-0.00331785									516	3.68829		516	-0.021648							261.2	-2.53204	751.2
515	-0.0017639							261	-5.1531	741	1.31087		515	0.0104039									555	-4.95214		515	-0.00331785									515	1.5255		515	-0.021648							261	-2.77095	751
514	-0.00193061							260.8	-4.63513	740.8	2.16402		514	0.00367197									554	2.5958		514	-0.00331785									514	0.0524268		514	-0.021648							260.8	-6.76966	750.8
513	0.00464009							260.6	-4.11522	740.6	2.19204		513	0.0104039									553	-1.31902		513	-0.00331785									513	3.69661		513	-0.021648							260.6	-4.72556	750.6
512	0.00447264							260.4	-3.73013	740.4	1.85711		512	0.0171359									552	8.02382		512	-0.00331785									512	0.319839		512	-0.021648							260.4	-10.225	750.4
511	-0.00243299							260.2	-3.64661	740.2	1.07244		511	0.0104039									551	1.80102		511	-0.00331785									511	0.75861		511	-0.0293296							260.2	-6.20106	750.2
510	0.00413659							260	-2.9177	740	0.637499		510	0.0104039									550	9.21571		510	-0.00331785									510	2.69099		510	-0.0293296							260	-9.08114	750
509	-0.0027698							259.8	-2.46901	739.8	0.152693		509	0.0104039									549	2.50874		509	-0.00928998									509	4.18182		509	-0.0293296							259.8	-6.39441	749.8
508	0.00379902							259.6	-2.43521	739.6	0.995073		508	0.0104039									548	10.1477		508	-0.00928998									508	0.894297		508	-0.0293296							259.6	-6.97249	749.6
507	0.00362967							259.4	-1.97365	739.4	1.29896		507	0.0171359									547	-0.37019		507	-0.00928998									507	2.56765		507	-0.0293296							259.4	-12.0979	749.4
506	-0.0100157							259.2	-1.73529	739.2	1.41435		506	0.00367197									546	9.6231		506	-0.00928998									506	-0.701779		506	-0.0293296							259.2	-10.677	749.2
505	0.0032898							259	-1.37153	739	1.17225		505	0.0104039									545	9.24376		505	-0.00331785									505	-0.395748		505	-0.0293296							259	-9.97701	749
504	0.00985708							258.8	-1.38811	738.8	0.335136		504	0.0104039									544	13.0396		504	-0.00331785									504	2.90098		504	-0.0293296							258.8	-10.5328	748.8
503	0.016424							258.6	-1.11356	738.6	-0.306433		503	0.0238678									543	11.2551		503	-0.00331785									503	2.38521		503	-0.0293296							258.6	-6.43313	748.6
502	0.00277708							258.4	-0.771348	738.4	-0.48339		502	0.0171359									542	6.16683		502	-0.00331785									502	0.968889		502	-0.0293296							258.4	-8.15924	748.4
501	-0.00413239							258.2	-0.404171	738.2	-0.346653		501	0.0104039									541	7.17364		501	-0.00331785									501	3.27147		501	-0.0293296							258.2	-4.29098	748.2
500	0.00243332							258	-0.564979	738	-0.114125		500	0.0104039									540	17.9563		500	-0.00331785									500	4.76445		500	-0.0293296							258	-3.32893	748
499	0.00226084							257.8	-0.542099	737.8	0.30044		499	0.00367197									539	4.66287		499	-0.00331785									499	1.84523		499	-0.0293296							257.8	-3.58117	747.8
498	0.00208796							257.6	-0.87625	737.6	-0.0127249		498	0.0171359									538	8.20671		498	-0.00331785									498	2.31327		498	-0.0293296							257.6	-10.1043	747.6
497	0.00865248							257.4	-0.657968	737.4	-0.0365625		497	0.0171359									537	8.93205		497	-0.00331785									497	1.85319		497	-0.0293296							257.4	-5.96729	747.4
496	0.0084788							257.2	-0.437347	737.2	-0.0175652		496	0.0104039									536	5.87471		496	-0.00331785									496	2.61484		496	-0.0293296							257.2	-4.99295	747.2
495	0.00156693							257	-0.0369496	737	-0.390703		495	0.0104039									535	9.70261		495	-0.00331785									495	2.01461		495	-0.0293296							257	-7.48553	747
494	0.00813024							256.8	-0.303778	736.8	0.00466303		494	0.0171359									534	3.04459		494	-0.00331785									494	1.1651		494	-0.0293296							256.8	-3.34467	746.8
493	0.00121756							256.6	-0.96516	736.6	-0.0816766		493	0.0171359									533	6.15537		493	-0.00331785									493	1.81596		493	-0.0293296							256.6	-7.02587	746.6
492	0.00104226							256.4	-1.3145	736.4	0.0425752		492	0.0104039									532	4.35504		492	-0.00331785									492	-0.0624948		492	-0.0293296							256.4	-7.63813	746.4
491	0.00760434							256.2	-1.76571	736.2	0.496872		491	0.0104039									531	9.95409		491	-0.00331785									491	-0.381186		491	-0.021648							256.2	-14.322	746.2
490	0.014166							256	-1.70477	736	0.838197		490	0.0171359									530	4.31437		490	-0.00331785									490	-0.368866		490	-0.021648							256	-14.0123	746
489	0.00725169							255.8	-1.53721	735.8	0.698329		489	0.0104039									529	9.46836		489	-0.00331785									489	0.499725		489	-0.021648							255.8	-8.74999	745.8
488	0.0138125							255.6	-1.7293	735.6	0.635193		488	0.0104039									528	0.614024		488	-0.00331785									488	0.820612		488	-0.0293296							255.6	-3.4877	745.6
487	0.00689737							255.4	-1.7811	735.4	0.570683		487	0.0171359									527	8.964		487	-0.00331785									487	-0.738149		487	-0.0293296							255.4	0.917475	745.4
486	0.0134574							255.2	-1.83364	735.2	1.00971		486	0.0171359									526	9.24744		486	-0.00331785									486	1.96205		486	-0.0293296							255.2	2.0597	745.2
485	0.00654138							255	-1.88359	735	0.419258		485	0.0104039									525	10.8123		485	-0.00331785									485	1.95814		485	-0.0293296							255	-6.0876	745
484	0.00636275							254.8	-2.00902	734.8	0.122814		484	0.00367197									524	5.15486		484	-0.00331785									484	0.286441		484	-0.0293296							254.8	-7.97266	744.8
483	0.00618369							254.6	-1.65256	734.6	0.0240848		483	0.0104039									523	12.0609		483	0.00265428									483	0.252951		483	-0.0293296							254.6	-12.2952	744.6
482	-0.000733581							254.4	-1.78944	734.4	0.0717363		482	0.0104039									522	6.45633		482	0.00265428									482	0.664411		482	-0.0293296							254.4	-14.4212	744.4
481	0.0058243							254.2	-1.4008	734.2	0.804146		481	0.0104039									521	10.044		481	0.00265428									481	1.22		481	-0.021648							254.2	-6.87788	744.2
480	0.00564396							254	-1.89169	734	0.980172		480	0.0104039									520	4.14205		480	0.00265428									480	0.0417912		480	-0.021648							254	-9.88621	744
479	0.012201							253.8	-2.28856	733.8	0.630091		479	0.0104039									519	5.88301		479	0.00265428									479	2.46709		479	-0.021648							253.8	-3.6647	743.8
478	0.00528198							253.6	-3.05244	733.6	0.482213		478	0.0104039									518	6.88113		478	0.00265428									478	-0.138796		478	-0.021648							253.6	-4.76329	743.6
477	0.0118381							253.4	-3.76765	733.4	0.248808		477	0.0171359									517	5.17304		477	0.00265428									477	1.97851		477	-0.021648							253.4	-3.87691	743.4
476	0.00491826							253.2	-3.88723	733.2	-0.0018648		476	0.0104039									516	9.08126		476	0.00265428									476	0.646806		476	-0.021648							253.2	-3.45684	743.2
475	0.0114735							253	-3.92925	733	-0.126906		475	0.0104039									515	5.94491		475	0.00265428									475	0.563542		475	-0.021648							253	-6.39196	743
474	0.0112906							252.8	-3.89949	732.8	-0.215388		474	0.0171359									514	4.09481		474	0.00265428									474	1.75888		474	-0.021648							252.8	-5.65767	742.8
473	0.0111072							252.6	-3.94702	732.6	-0.214945		473	0.0104039									513	3.59656		473	0.00265428									473	-0.881403		473	-0.021648							252.6	-17.5832	742.6
472	0.0109233							252.4	-4.75402	732.4	-0.664065		472	0.00367197									512	5.8987		472	0.00265428									472	-0.349173		472	-0.021648							252.4	-15.5696	742.4
471	0.0174768							252.2	-5.0957	732.2	-0.53367		471	0.0171359									511	5.72322		471	0.00265428									471	1.8102		471	-0.021648							252.2	-17.9608	742.2
470	0.0105542							252	-5.59641	732	-1.25823		470	0.0171359									510	3.41082		470	0.00862641									470	0.932214		470	-0.021648							252	-16.4687	742
469	0.00363125							251.8	-5.68163	731.8	-0.906365		469	0.0104039									509	5.09782		469	0.00862641									469	0.404287		469	-0.021648							251.8	-19.2902	741.8
468	0.0101834							251.6	-6.36422	731.6	-0.987518		468	0.0104039									508	5.7459		468	0.00862641									468	0.228411		468	-0.0139665							251.6	-16.7097	741.6
467	0.00325947							251.4	-6.90348	731.4	-1.09608		467	0.0104039									507	4.28042		467	0.00862641									467	0.301778		467	-0.021648							251.4	-3.29269	741.4
466	0.0165485							251.2	-7.66646	731.2	-1.38636		466	0.0238678									506	7.32722		466	0.00862641									466	0.725841		466	-0.0139665							251.2	-7.84623	741.2
465	0.0163614							251	-8.18515	731	-1.44273		465	0.0171359									505	8.49361		465	0.00862641									465	0.0838099		465	-0.0139665							251	-15.5232	741
464	0.00943616							250.8	-9.42885	730.8	-1.50976		464	0.0104039									504	6.74552		464	0.0145985									464	0.466007		464	-0.0139665							250.8	-30.7585	740.8
463	0.015986							250.6	-10.9132	730.6	-1.44855		463	0.0171359									503	4.67381		463	0.0145985									463	0.791134		463	-0.0139665							250.6	-29.0899	740.6
462	0.00905976							250.4	-12.3865	730.4	-1.51006		462	0.0171359									502	4.67814		462	0.0145985									462	0.101744		462	-0.0139665							250.4	-33.1448	740.4
461	0.0156087							250.2	-13.5871	730.2	-1.40635		461	0.0171359									501	7.44859		461	0.0145985									461	-0.129346		461	-0.0139665							250.2	-26.0587	740.2
460	0.0154193							250	-14.8011	730	-1.50162		460	0.0171359									500	8.06224		460	0.0145985									460	1.6759		460	-0.0139665							250	-30.2333	740
459	0.0152294									729.8	-1.77685		459	0.0238678									499	6.04031		459	0.0145985									459	0.806435		459	-0.0139665									739.8
458	0.0217769									729.6	-2.11353		458	0.0238678									498	7.96861		458	0.0145985									458	2.56221		458	-0.0139665									739.6
457	0.0215861									729.4	-2.17269		457	0.0238678									497	6.12719		457	0.0145985									457	-0.0677896		457	-0.0139665									739.4
456	0.0213948									729.2	-2.22106		456	0.0305998									496	10.0373		456	0.0145985									456	0.506888		456	-0.0139665									739.2
455	0.0212031									729	-1.77948		455	0.0238678									495	5.12557		455	0.0145985									455	0.0360135		455	-0.00628492									739
454	0.014273									728.8	-1.66045		454	0.0238678									494	5.11354		454	0.0205707									454	0.889388		454	-0.00628492									738.8
453	0.0208181									728.6	-1.85415		453	0.0238678									493	5.72272		453	0.0205707									453	0.605873		453	-0.00628492									738.6
452	0.0273626									728.4	-2.12507		452	0.0305998									492	5.51774		452	0.0205707									452	0.792543		452	-0.00628492									738.4
451	0.0136933									728.2	-2.72047		451	0.0171359									491	5.38038		451	0.0265428									451	-0.470026		451	-0.00628492									738.2
450	0.0269747									728	-3.44559		450	0.0305998									490	3.63167		450	0.0265428									450	0.365576		450	-0.00628492									738
449	0.02678									727.8	-3.21719		449	0.0440636									489	2.2621		449	0.0265428									449	-0.085623		449	-0.00628492									737.8
448	0.0265848									727.6	-3.21039		448	0.0373317									488	5.30788		448	0.0325149									448	2.15358		448	0.00139665									737.6
447	0.0331269									727.4	-3.54178		447	0.0440636									487	1.94072		447	0.0325149									447	0.314344		447	0.00139665									737.4
446	0.0329307									727.2	-3.25169		446	0.0507956									486	2.5704		446	0.0325149									446	0.947072		446	0.00139665									737.2
445	0.032734									727	-3.10883		445	0.0440636									485	3.44152		445	0.0384871									445	0.708432		445	0.00139665									737
444	0.0257989									726.8	-2.51849		444	0.0440636									484	4.76148		444	0.0384871									444	-0.302708		444	0.00139665									736.8
443	0.0390768									726.6	-2.7159		443	0.0507956									483	2.68321		443	0.0384871									443	1.36042		443	0.00907821									736.6
442	0.0321407									726.4	-3.42522		442	0.0440636									482	3.62555		442	0.0384871									442	0.388458		442	0.00907821									736.4
441	0.031942									726.2	-3.50817		441	0.0575275									481	2.46654		441	0.0384871									441	-1.09558		441	0.00907821									736.2
440	0.0384805									726	-3.84402		440	0.0440636									480	5.28643		440	0.0384871									440	1.28843		440	0.00907821									736
439	0.0450184									725.8	-4.28677		439	0.0507956									479	2.06503		439	0.0444592									439	2.26145		439	0.00907821									735.8
438	0.0448181									725.6	-4.21071		438	0.0507956									478	1.7895		438	0.0504313									438	1.0317		438	0.00907821									735.6
437	0.0446173									725.4	-4.24712		437	0.0575275									477	5.00265		437	0.0504313									437	1.03313		437	0.00907821									735.4
436	0.0511537									725.2	-4.25789		436	0.0642595									476	5.71308		436	0.0504313									436	0.256214		436	0.0167598									735.2
435	0.0442139									725	-4.49732		435	0.0642595									475	4.11235		435	0.0504313									435	1.91318		435	0.0167598									735
434	0.0507493									724.8	-4.77501		434	0.0575275									474	3.39662		434	0.0564035									434	1.65444		434	0.0167598									734.8
433	0.0505463									724.6	-5.21205		433	0.0709914									473	2.14355		433	0.0564035									433	1.31056		433	0.0167598									734.6
432	0.0570806									724.4	-5.83094		432	0.0709914									472	1.51788		432	0.0623756									432	1.24208		432	0.0244413									734.4
431	0.0568765									724.2	-6.23151		431	0.0709914									471	2.24202		431	0.0623756									431	0.312012		431	0.0244413									734.2
430	0.0634097									724	-6.1032		430	0.0777234									470	2.92713		430	0.0683477									430	2.41608		430	0.0244413									734
429	0.0497289									723.8	-5.58676		429	0.0709914									469	1.92724		429	0.0743198									429	0.520611		429	0.0321229									733.8
428	0.0629988									723.6	-5.27342		428	0.0844553									468	1.08266		428	0.080292									428	1.74146		428	0.0321229									733.6
427	0.0627925									723.4	-5.48187		427	0.0911873									467	2.78608		427	0.080292									427	1.36004		427	0.0321229									733.4
426	0.0760613									723.2	-5.95636		426	0.0844553									466	-0.288388		426	0.0862641									426	3.8147		426	0.0398045									733.2
425	0.0691161									723	-6.66211		425	0.0844553									465	0.304136		425	0.0922362									425	5.30136		425	0.0398045									733
424	0.0823837									722.8	-6.70064		424	0.0979192									464	2.52978		424	0.0982084									424	4.30362		424	0.047486									732.8
423	0.088913									722.6	-7.32143		423	0.0979192									463	2.24999		423	0.10418									423	4.68423		423	0.0551676									732.6
422	0.0954417									722.4	-7.91729		422	0.118115									462	3.88809		422	0.110153									422	4.34678		422	0.0551676									732.4
421	0.0952321									722.2	-7.97421		421	0.118115									461	2.38887		421	0.116125									421	3.13639		421	0.0628492									732.2
420	0.10176									722	-7.96841		420	0.124847									460	3.63908		420	0.128069									420	5.55197		420	0.0705307									732
419	0.108287									721.8	-8.08792		419	0.124847									459	3.80467		419	0.134041									419	6.02642		419	0.0782123									731.8
418	0.114813									721.6	-8.05963		418	0.131579									458	3.64999		418	0.140013									418	6.72205		418	0.0858939									731.6
417	0.134814									721.4	-8.1418		417	0.158507									457	2.1924		417	0.151958									417	7.50733		417	0.0935754									731.4
416	0.14134									721.2	-7.67598		416	0.158507									456	2.92352		416	0.15793									416	9.55218		416	0.101257									731.2
415	0.147864									721	-8.51748		415	0.171971									455	1.61612		415	0.169874									415	10.2346		415	0.11662									731
414	0.154388									720.8	-9.43907		414	0.171971									454	1.25665		414	0.181818									414	10.3893		414	0.124302									730.8
413	0.16765									720.6	-9.18992		413	0.192166									453	0.629315		413	0.193762									413	10.4972		413	0.139665									730.6
412	0.187648									720.4	-9.07155		412	0.20563									452	-0.0138929		412	0.205707									412	12.3471		412	0.147346									730.4
411	0.19417									720.2	-8.49669		411	0.212362									451	3.68		411	0.217651									411	14.3266		411	0.162709									730.2
410	0.214168									720	-9.20909		410	0.232558									450	-0.260823		410	0.229595									410	15.4309		410	0.178073									730
409	0.220689									719.8	-9.63244		409	0.246022									449	3.77218		409	0.247512									409	17.5459		409	0.193436									729.8
408	0.233947									719.6	-9.67863		408	0.259486									448	3.58153		408	0.259456									408	17.7277		408	0.208799									729.6
407	0.253942									719.4	-9.69031		407	0.27295									447	-0.0733151		407	0.277372									407	21.6356		407	0.224162									729.4
406	0.280675									719.2	-9.36013		406	0.299878									446	3.59506		406	0.295289									406	22.6503		406	0.239525									729.2
405	0.287194									719	-9.41111		405	0.313341									445	1.11923		405	0.313205									405	24.9211		405	0.254888									729
404	0.307187									718.8	-9.86836		404	0.326805									444	1.86971		404	0.331121									404	26.5142		404	0.270251									728.8
403	0.32718									718.6	-10.5931		403	0.353733									443	1.97699		403	0.343066									403	28.9979		403	0.285615									728.6
402	0.340435									718.4	-11.4286		402	0.367197									442	1.54333		402	0.360982									402	31.5462		402	0.300978									728.4
401	0.346951									718.2	-11.9248		401	0.373929									441	1.99746		401	0.378898									401	33.0367		401	0.316341									728.2
400	0.366942									718	-10.99		400	0.394125									440	2.46493		400	0.390843									400	35.2353		400	0.331704									728
399	0.380194									717.8	-11.285		399	0.400857									439	2.88067		399	0.402787									399	36.5674		399	0.339385									727.8
398	0.393446									717.6	-11.7645		398	0.414321									438	1.89902		398	0.420703									398	37.8526		398	0.354749									727.6
397	0.393222									717.4	-12.6525		397	0.421053									437	0.696438		397	0.432648									397	39.8754		397	0.36243									727.4
396	0.413211									717.2	-13.2129		396	0.434517									436	1.50499		396	0.43862									396	42.1221		396	0.370112									727.2
395	0.406247									717	-13.5116		395	0.434517									435	3.60558		395	0.450564									395	43.0623		395	0.377793									727
394	0.412759									716.8	-13.3287		394	0.441248									434	0.865589		394	0.456536									394	44.9774		394	0.377793									726.8
393	0.41927									716.6	-13.6082		393	0.454712									433	2.69136		393	0.462508									393	44.6984		393	0.377793									726.6
392	0.42578									716.4	-13.2485		392	0.461444									432	3.21821		392	0.462508									392	45.0861		392	0.385475									726.4
391	0.418814									716.2	-13.7863		391	0.454712									431	5.72362		391	0.46848									391	46.5066		391	0.385475									726.2
390	0.418585									716	-14.0097		390	0.441248									430	5.8491		390	0.46848									390	46.7101		390	0.377793									726
389	0.418356									715.8	-14.9599		389	0.441248									429	5.3635		389	0.46848									389	45.8547		389	0.377793									725.8
388	0.411387									715.6	-15.6627		388	0.44798									428	4.84962		388	0.462508									388	46.9721		388	0.370112									725.6
387	0.411157									715.4	-16.0874		387	0.441248									427	3.196		387	0.462508									387	46.1423		387	0.36243									725.4
386	0.390712									715.2	-17.2788		386	0.427785									426	6.26549		386	0.462508									386	46.605		386	0.36243									725.2
385	0.397217									715	-16.9595		385	0.427785									425	5.75994		385	0.456536									385	45.1236		385	0.354749									725
384	0.383508									714.8	-17.8233		384	0.414321									424	5.63475		384	0.450564									384	45.906		384	0.347067									724.8
383	0.390013									714.6	-18.6197		383	0.421053									423	5.20433		383	0.444592									383	44.3842		383	0.339385									724.6
382	0.369565									714.4	-19.8328		382	0.394125									422	4.97758		382	0.43862									382	43.5006		382	0.331704									724.4
381	0.362592									714.2	-20.5961		381	0.407589									421	6.01226		381	0.432648									381	43.3573		381	0.324022									724.2
380	0.34888									714	-21.3274		380	0.387393									420	7.26872		380	0.426676									380	42.1514		380	0.324022									724
379	0.355382									713.8	-21.2819		379	0.380661									419	8.706		379	0.420703									379	41.7916		379	0.316341									723.8
378	0.348407									713.6	-21.9209		378	0.373929									418	11.046		378	0.414731									378	40.9716		378	0.308659									723.6
377	0.354907									713.4	-21.6771		377	0.387393									417	8.90692		377	0.408759									377	38.9427		377	0.300978									723.4
376	0.334454									713.2	-21.6857		376	0.360465									416	11.6059		376	0.402787									376	39.7562		376	0.293296									723.2
375	0.320739									713	-21.8882		375	0.360465									415	9.9567		375	0.396815									375	38.6101		375	0.285615									723
374	0.320499									712.8	-21.7005		374	0.353733									414	13.4082		374	0.390843									374	37.6462		374	0.285615									722.8
373	0.313521									712.6	-22.6836		373	0.347001									413	14.0143		373	0.384871									373	36.9344		373	0.277933									722.6
372	0.313279									712.4	-22.9914		372	0.347001									412	14.839		372	0.372926									372	36.4362		372	0.270251									722.4
371	0.299561									712.2	-23.5937		371	0.333537									411	15.9351		371	0.366954									371	35.6414		371	0.26257									722.2
370	0.285842									712	-24.2208		370	0.320073									410	16.8466		370	0.360982									370	33.8955		370	0.26257									722
369	0.285598									711.8	-25.1578		369	0.313341									409	18.4732		369	0.349038									369	34.9486		369	0.247207									721.8
368	0.285354									711.6	-26.0886		368	0.313341									408	21.3269		368	0.343066									368	33.1354		368	0.239525									721.6
367	0.264895									711.4	-26.2648		367	0.299878									407	23.6103		367	0.337094									367	30.4302		367	0.231844									721.4
366	0.251173									711.2	-26.3701		366	0.286414									406	25.9378		366	0.325149									366	30.8721		366	0.224162									721.2
365	0.257664									711	-26.4133		365	0.279682									405	27.0281		365	0.319177									365	28.5714		365	0.21648									721
364	0.237203									710.8	-25.9551		364	0.279682									404	30.5231		364	0.313205									364	28.0523		364	0.208799									720.8
363	0.230216									710.6	-26.5445		363	0.266218									403	30.7861		363	0.301261									363	26.489		363	0.201117									720.6
362	0.209754									710.4	-26.9603		362	0.246022									402	31.8178		362	0.289317									362	25.6926		362	0.185754									720.4
361	0.209504									710.2	-26.9912		361	0.246022									401	35.3348		361	0.283344									361	23.9711		361	0.185754									720.2
360	0.209253									710	-26.871		360	0.23929									400	36.651		360	0.277372									360	22.0938		360	0.170391									720
359	0.195525									709.8	-27.3209		359	0.219094									399	38.8348		359	0.265428									359	22.1392		359	0.162709									719.8
358	0.181797									709.6	-27.8534		358	0.219094									398	41.4924		358	0.259456									358	20.3409		358	0.155028									719.6
357	0.174806									709.4	-29.4812		357	0.20563									397	42.7214		357	0.253484									357	19.0417		357	0.147346									719.4
356	0.167814									709.2	-30.7787		356	0.198898									396	44.8274		356	0.247512									356	18.3338		356	0.139665									719.2
355	0.160821									709	-31.1347		355	0.192166									395	44.8869		355	0.241539									355	17.2937		355	0.131983									719
354	0.140352									708.8	-32.8775		354	0.178703									394	46.5114		354	0.229595									354	15.7801		354	0.124302									718.8
353	0.140096									708.6	-33.572		353	0.178703									393	47.4921		353	0.223623									353	15.024		353	0.11662									718.6
352	0.126363									708.4	-34.7655		352	0.178703									392	48.2093		352	0.217651									352	13.583		352	0.11662									718.4
351	0.132842									708.2	-33.3637		351	0.165239									391	49.2279		351	0.211679									351	14.0015		351	0.108939									718.2
350	0.119107									708	-33.1232		350	0.158507									390	47.7961		350	0.205707									350	11.916		350	0.101257									718
349	0.118847									707.8	-32.8434		349	0.151775									389	48.8298		349	0.191497									349	12.4019		349	0.101257									717.8
348	0.118586									707.6	-33.262		348	0.158507									388	50.4996		348	0.175231									348	10.551		348	0.0935754									717.6
347	0.111587									707.4	-33.9566		347	0.151775									387	50.6394		347	0.175231									347	10.8444		347	0.0858939									717.4
346	0.104586									707.2	-33.6059		346	0.138311									386	48.0995		346	0.183364									346	10.0611		346	0.0858939									717.2
345	0.104323									707	-33.4853		345	0.138311									385	48.0714		345	0.167098									345	10.5124		345	0.0782123									717
344	0.090583									706.8	-33.9368		344	0.138311									384	47.1349		344	0.175231									344	9.69922		344	0.0782123									716.8
343	0.103793									706.6	-34.8675		343	0.124847									383	48.9269		343	0.167098									343	8.34587		343	0.0782123									716.6
342	0.0765761									706.4	-35.1061		342	0.118115									382	46.7958		342	0.142699									342	7.79303		342	0.0705307									716.4
341	0.0897846									706.2	-35.634		341	0.124847									381	47.802		341	0.167098									341	7.90316		341	0.0705307									716.2
340	0.0895167									706	-35.9788		340	0.131579									380	46.0287		340	0.175231									340	7.49628		340	0.0628492									716
339	0.0892478									705.8	-36.8054		339	0.111383									379	46.3498		339	0.134566									339	7.50225		339	0.0628492									715.8
338	0.0957159									705.6	-38.011		338	0.104651									378	44.4334		338	0.134566									338	7.54119		338	0.0551676									715.6
337	0.0954452									705.4	-38.1484		337	0.104651									377	41.1666		337	0.134566									337	6.53375		337	0.0551676									715.4
336	0.0884358									705.2	-38.3145		336	0.0979192									376	43.1542		336	0.126433									336	6.5531		336	0.0551676									715.2
335	0.0881633									705	-38.9233		335	0.0979192									375	40.9982		335	0.134566									335	6.57991		335	0.0551676									715
334	0.0811521									704.8	-40.2976		334	0.0979192									374	40.069		334	0.126433									334	6.40212		334	0.0551676									714.8
333	0.0876154									704.6	-38.8286		333	0.0911873									373	40.2774		333	0.118299									333	5.36531		333	0.0551676									714.6
332	0.0873401									704.4	-36.8698		332	0.0911873									372	37.3368		332	0.126433									332	6.22021		332	0.0551676									714.4
331	0.0870638									704.2	-37.4988		331	0.0911873									371	40.2177		331	0.118299									331	6.0082		331	0.0551676									714.2
330	0.0800487									704	-38.6563		330	0.0911873									370	37.3239		330	0.118299									330	5.52906		330	0.0551676									714
329	0.0865083									703.8	-39.3934		329	0.104651									369	38.3481		329	0.126433									329	5.75178		329	0.0551676									713.8
328	0.0862291									703.6	-39.5794		328	0.0911873									368	36.9376		328	0.126433									328	4.38126		328	0.0551676									713.6
327	0.0859489									703.4	-39.0482		327	0.0911873									367	34.4259		327	0.118299									327	4.57508		327	0.0628492									713.4
326	0.0789299									703.2	-40.2766		326	0.0911873									366	32.0987		326	0.110166									326	5.02568		326	0.0628492									713.2
325	0.0786477									703	-41.4739		325	0.0911873									365	32.3049		325	0.118299									325	5.50427		325	0.0628492									713
324	0.0783646									702.8	-42.7197		324	0.0911873									364	30.4556		324	0.110166									324	4.4763		324	0.0628492									712.8
323	0.0780804									702.6	-41.8513		323	0.0979192									363	32.1003		323	0.118299									323	3.89266		323	0.0628492									712.6
322	0.084533									702.4	-43.5534		322	0.0979192									362	31.3642		322	0.110166									322	5.23369		322	0.0628492									712.4
321	0.077509									702.2	-42.8921		321	0.0911873									361	28.0276		321	0.110166									321	3.98794		321	0.0628492									712.2
320	0.0839595									702	-42.7283		320	0.0844553									360	26.3211		320	0.118299									320	3.88947		320	0.0628492									712
319	0.0769335									701.8	-41.3806		319	0.0911873									359	24.8687		319	0.118299												319	0.0628492									711.8
318	0.0766442									701.6	-40.9513		318	0.0844553									358	22.8573		318	0.118299												318	0.0628492									711.6
317	0.0830916									701.4	-42.0449		317	0.0844553									357	23.2268		317	0.118299												317	0.0705307									711.4
316	0.0760624									701.2	-43.571		316	0.0911873									356	22.0504		316	0.110166												316	0.0705307									711.2
315	0.0825077									701	-43.611		315	0.0911873									355	19.9001		315	0.110166												315	0.0705307									711
314	0.0754764									700.8	-43.9052		314	0.0844553									354	20.7216		314	0.110166												314	0.0705307									710.8
313	0.0751818									700.6	-44.7637		313	0.0911873									353	18.114		313	0.118299												313	0.0705307									710.6
312	0.0816238									700.4	-47.9264		312	0.0979192									352	18.3933		312	0.126433												312	0.0782123									710.4
311	0.081327									700.2	-49.2297		311	0.0911873									351	17.8493		311	0.118299												311	0.0782123									710.2
310	0.0877669									700	-48.9168		310	0.0979192									350	16.4037		310	0.118299												310	0.0858939									710
309	0.0874679									699.8	-48.6939		309	0.0979192									349	18.1663		309	0.126433												309	0.0858939									709.8
308	0.0939056									699.6	-49.0507		308	0.0979192									348	15.6808		308	0.118299												308	0.0858939									709.6
307	0.100342									699.4	-51.3085		307	0.0979192									347	14.2764		307	0.126433												307	0.0935754									709.4
306	0.093302									699.2	-50.6526		306	0.111383									346	17.1088		306	0.134566												306	0.0935754									709.2
305	0.0997363									699	-48.1987		305	0.111383									345	14.4442		305	0.142699												305	0.101257									709
304	0.0994316									698.8	-47.5925		304	0.118115									344	17.3685		304	0.142699												304	0.101257									708.8
303	0.112601									698.6	-47.7111		303	0.124847									343	12.6403		303	0.158965												303	0.108939									708.6
302	0.119032									698.4	-48.3341		302	0.124847									342	12.4588		302	0.150832												302	0.108939									708.4
301	0.118724									698.2	-49.8932		301	0.124847									341	13.3798		301	0.158965												301	0.124302									708.2
300	0.125153									698	-51.1259		300	0.138311									340	14.1432		300	0.146026												300	0.124302									708
299	0.145055									697.8	-52.302		299	0.151775									339	11.1785		299	0.152803												299	0.139665									707.8
298	0.151482									697.6	-55.0667		298	0.165239									338	10.5251		298	0.166359												298	0.147346									707.6
297	0.157906									697.4	-54.9389		297	0.171971									337	11.0357		297	0.179914												297	0.162709									707.4
296	0.177806									697.2	-55.3138		296	0.185435									336	10.6525		296	0.186691												296	0.178073									707.2
295	0.190966									697	-54.8938		295	0.198898									335	9.04134		295	0.200246												295	0.193436									707
294	0.217601									696.8	-54.6357		294	0.232558									334	11.4505		294	0.227357												294	0.21648									706.8
293	0.244234									696.6	-53.3733		293	0.252754									333	11.4712		293	0.254467												293	0.239525									706.6
292	0.270866									696.4	-53.2275		292	0.286414									332	12.8789		292	0.288355												292	0.26257									706.4
291	0.297497									696.2	-52.3186		291	0.30661									331	10.3405		291	0.315465												291	0.285615									706.2
290	0.317389									696	-53.0078		290	0.326805									330	10.0154		290	0.335798												290	0.300978									706
289	0.330541									695.8	-52.0342		289	0.347001									329	9.55794		289	0.349353												289	0.324022									705.8
288	0.350431									695.6	-52.8865		288	0.360465									328	11.4017		288	0.369686												288	0.339385									705.6
287	0.356843									695.4	-50.7262		287	0.360465									327	9.8069		287	0.369686												287	0.347067									705.4
286	0.37673									695.2	-52.5666		286	0.380661									326	8.02246		286	0.390018												286	0.36243									705.2
285	0.396615									695	-51.7714		285	0.407589									325	9.62648		285	0.403574												285	0.370112									705
284	0.409761									694.8	-52.3059		284	0.421053									324	9.30452		284	0.423906												284	0.385475									704.8
283	0.416168									694.6	-52.6789		283	0.427785									323	9.98865		283	0.437461												283	0.393156									704.6
282	0.429312									694.4	-53.721		282	0.427785									322	8.23149		282	0.437461												282	0.400838									704.4
281	0.428978									694.2	-55.3986		281	0.434517									321	8.72602		281	0.444239												281	0.40852									704.2
280	0.435381									694	-53.3641		280	0.441248									320	6.97051		280	0.451017												280	0.40852									704
279	0.435045									693.8	-53.8736		279	0.441248												279	0.451017												279	0.416201									703.8
278	0.42797									693.6	-55.6749		278	0.441248												278	0.437461												278	0.416201									703.6
277	0.427631									693.4	-58.2787		277	0.441248												277	0.437461												277	0.416201									703.4
276	0.420552									693.2	-60.2135		276	0.434517												276	0.437461												276	0.40852									703.2
275	0.413473									693	-61.4873		275	0.427785												275	0.430684												275	0.40852									703
274	0.41313									692.8	-60.081		274	0.421053												274	0.423906												274	0.40852									702.8
273	0.412785									692.6	-57.1338		273	0.414321												273	0.417129												273	0.400838									702.6
272	0.398963									692.4	-56.0995		272	0.400857												272	0.403574												272	0.400838									702.4
271	0.391878									692.2	-55.1918		271	0.394125												271	0.396796												271	0.393156									702.2
270	0.384791									692	-54.2007		270	0.387393												270	0.383241												270	0.385475									702
269	0.364227									691.8	-53.0217		269	0.373929												269	0.369686												269	0.377793									701.8
268	0.357137									691.6	-54.6306		268	0.360465												268	0.356131												268	0.370112									701.6
267	0.343308									691.4	-54.9345		267	0.353733												267	0.342575												267	0.36243									701.4
266	0.329477									691.2	-54.8473		266	0.340269												266	0.32902												266	0.354749									701.2
265	0.322383									691	-55.4175		265	0.326805												265	0.315465												265	0.347067									701
264	0.308549									690.8	-57.4654		264	0.313341												264	0.308688												264	0.331704									700.8
263	0.294714									690.6	-57.9035		263	0.313341												263	0.30191												263	0.324022									700.6
262	0.287615									690.4	-57.4874		262	0.293146												262	0.288355												262	0.308659									700.4
261	0.273776									690.2	-56.463		261	0.293146												261	0.2748												261	0.300978									700.2
260	0.266674									690	-55.2224		260	0.279682												260	0.261245												260	0.285615									700
259	0.252832									689.8	-55.5		259	0.27295												259	0.254467												259	0.277933									699.8
258	0.245727									689.6	-56.8266		258	0.259486												258	0.240912												258	0.270251									699.6
257	0.231882									689.4	-56.3782		257	0.246022												257	0.220579												257	0.254888									699.4
256	0.224773									689.2	-58.4554		256	0.23929												256	0.220579												256	0.247207									699.2
255	0.2244									689	-57.7877		255	0.23929												255	0.207024												255	0.239525									699
254	0.217288									688.8	-57.3336		254	0.232558												254	0.207024												254	0.231844									698.8
253	0.210174									688.6	-55.9348		253	0.225826												253	0.207024												253	0.224162									698.6
252	0.209796									688.4	-56.6077		252	0.219094												252	0.193469																						698.4
251	0.209417									688.2	-57.4938		251	0.212362												251	0.186691																						698.2
250	0.19556									688	-57.2332		250	0.212362												250	0.186691																						698
249	0.201915									687.8	-57.246		249	0.212362												249	0.186691																						697.8
248	0.208268									687.6	-55.8167		248	0.219094												248	0.193469																						697.6
247	0.214619									687.4	-56.1652		247	0.219094												247	0.200246																						697.4
246	0.247919									687.2	-55.9835		246	0.246022												246	0.213802																						697.2
245	0.254267									687	-56.9948		245	0.252754												245	0.227357																						697
										686.8	-56.6416																																						696.8
										686.6	-55.5861																																						696.6
										686.4	-56.3006																																						696.4
										686.2	-55.4352																																						696.2
										686	-54.2393																																						696
										685.8	-53.2553																																						695.8
										685.6	-53.8367																																						695.6
										685.4	-54.3516																																						695.4
										685.2	-55.2487																																						695.2
										685	-55.5535																																						695
										684.8	-56.5584																																						694.8
										684.6	-55.8882																																						694.6
										684.4	-55.2799																																						694.4
										684.2	-56.8679																																						694.2
										684	-56.66																																						694
										683.8	-55.1481																																						693.8
										683.6	-53.3739																																						693.6
										683.4	-52.325																																						693.4
										683.2	-52.4336																																						693.2
										683	-52.3906																																						693
										682.8	-54.3233																																						692.8
										682.6	-54.7989																																						692.6
										682.4	-55.0265																																						692.4
										682.2	-54.3116																																						692.2
										682	-54.2746																																						692
										681.8	-54.0124																																						691.8
										681.6	-52.4837																																						691.6
										681.4	-52.1772																																						691.4
										681.2	-52.2294																																						691.2
										681	-53.7279																																						691
										680.8	-53.4713																																						690.8
										680.6	-52.6258																																						690.6
										680.4	-52.2551																																						690.4
										680.2	-51.9329																																						690.2
										680	-51.7076																																						690
										679.8	-51.5893																																						689.8
										679.6	-50.6225																																						689.6
										679.4	-50.2085																																						689.4
										679.2	-48.8824																																						689.2
										679	-49.4442																																						689
										678.8	-49.5034																																						688.8
										678.6	-51.2678																																						688.6
										678.4	-50.6623																																						688.4
										678.2	-50.8775																																						688.2
										678	-48.7908																																						688
										677.8	-48.6785																																						687.8
										677.6	-48.0247																																						687.6
										677.4	-49.741																																						687.4
										677.2	-50.5626																																						687.2
										677	-50.8417																																						687
										676.8	-48.374																																						686.8
										676.6	-46.7179																																						686.6
										676.4	-44.4637																																						686.4
										676.2	-45.3555																																						686.2
										676	-46.1934																																						686
										675.8	-46.8483																																						685.8
										675.6	-47.0229																																						685.6
										675.4	-47.9807																																						685.4
										675.2	-48.2826																																						685.2
										675	-48.2633																																						685
										674.8	-47.8708																																						684.8
										674.6	-46.6043																																						684.6
										674.4	-45.6754																																						684.4
										674.2	-46.3885																																						684.2
										674	-46.9297																																						684
										673.8	-46.4015																																						683.8
										673.6	-44.9791																																						683.6
										673.4	-43.7303																																						683.4
										673.2	-44.9217																																						683.2
										673	-45.6094																																						683
										672.8	-46.3644																																						682.8
										672.6	-45.5744																																						682.6
										672.4	-44.6665																																						682.4
										672.2	-44.3417																																						682.2
										672	-43.532																																						682
										671.8	-42.8371																																						681.8
										671.6	-43.1616																																						681.6
										671.4	-42.5965																																						681.4
										671.2	-43.7317																																						681.2
										671	-44.128																																						681
										670.8	-43.6766																																						680.8
										670.6	-44.2786																																						680.6
										670.4	-42.7027																																						680.4
										670.2	-41.5699																																						680.2
										670	-41.6508																																						680
										669.8	-42.4729																																						679.8
										669.6	-44.1133																																						679.6
										669.4	-43.6623																																						679.4
										669.2	-41.6075																																						679.2
										669	-41.3144																																						679
										668.8	-40.7041																																						678.8
										668.6	-42.0823																																						678.6
										668.4	-40.9617																																						678.4
										668.2	-42.0891																																						678.2
										668	-41.8398																																						678
										667.8	-41.6612																																						677.8
										667.6	-41.921																																						677.6
										667.4	-41.8778																																						677.4
										667.2	-42.3108																																						677.2
										667	-41.9194																																						677
										666.8	-41.0949																																						676.8
										666.6	-40.5883																																						676.6
										666.4	-39.7667																																						676.4
										666.2	-40.0696																																						676.2
										666	-39.1886																																						676
										665.8	-38.5933																																						675.8
										665.6	-38.5346																																						675.6
										665.4	-39.9236																																						675.4
										665.2	-40.3482																																						675.2
										665	-40.2432																																						675
										664.8	-38.8435																																						674.8
										664.6	-38.4421																																						674.6
										664.4	-38.6707																																						674.4
										664.2	-38.6065																																						674.2
										664	-37.4999																																						674
										663.8	-37.1465																																						673.8
										663.6	-37.3372																																						673.6
										663.4	-38.8088																																						673.4
										663.2	-38.4702																																						673.2
										663	-39.1098																																						673
										662.8	-36.9324																																						672.8
										662.6	-35.9945																																						672.6
										662.4	-35.1925																																						672.4
										662.2	-34.6008																																						672.2
										662	-34.2931																																						672
										661.8	-34.2054																																						671.8
										661.6	-33.9612																																						671.6
										661.4	-35.0133																																						671.4
										661.2	-35.5526																																						671.2
										661	-36.1408																																						671
										660.8	-35.1455																																						670.8
										660.6	-35.1879																																						670.6
										660.4	-34.6729																																						670.4
										660.2	-33.8912																																						670.2
										660	-33.2034																																						670
										659.8	-31.581																																						669.8
										659.6	-32.9759																																						669.6
										659.4	-32.6194																																						669.4
										659.2	-31.9764																																						669.2
										659	-31.2329																																						669
										658.8	-31.4875																																						668.8
										658.6	-32.371																																						668.6
										658.4	-32.6297																																						668.4
										658.2	-32.8377																																						668.2
										658	-32.7925																																						668
										657.8	-33.0631																																						667.8
										657.6	-31.6429																																						667.6
										657.4	-30.3489																																						667.4
										657.2	-30.8373																																						667.2
										657	-30.6855																																						667
										656.8	-31.6988																																						666.8
										656.6	-30.8119																																						666.6
										656.4	-29.8735																																						666.4
										656.2	-29.6673																																						666.2
										656	-30.1396																																						666
										655.8	-30.6733																																						665.8
										655.6	-31.378																																						665.6
										655.4	-32.6424																																						665.4
										655.2	-32.2346																																						665.2
										655	-31.9985																																						665
										654.8	-29.871																																						664.8
										654.6	-29.6542																																						664.6
										654.4	-29.7492																																						664.4
										654.2	-30.21																																						664.2
										654	-30.1577																																						664
										653.8	-30.3614																																						663.8
										653.6	-29.6386																																						663.6
										653.4	-28.4061																																						663.4
										653.2	-28.5426																																						663.2
										653	-28.5174																																						663
										652.8	-28.4406																																						662.8
										652.6	-28.2767																																						662.6
										652.4	-28.3792																																						662.4
										652.2	-29.1711																																						662.2
										652	-28.5329																																						662
										651.8	-28.7746																																						661.8
										651.6	-28.4883																																						661.6
										651.4	-28.6063																																						661.4
										651.2	-28.4468																																						661.2
										651	-27.5384																																						661
										650.8	-27.1833																																						660.8
										650.6	-26.5702																																						660.6
										650.4	-26.6313																																						660.4
										650.2	-26.9856																																						660.2
										650	-28.1715																																						660
										649.8	-29.1375																																						659.8
										649.6	-29.6034																																						659.6
										649.4	-29.8606																																						659.4
										649.2	-29.8138																																						659.2
										649	-29.1389																																						659
										648.8	-28.6458																																						658.8
										648.6	-28.1123																																						658.6
										648.4	-27.5392																																						658.4
										648.2	-27.7663																																						658.2
										648	-27.9177																																						658
										647.8	-28.1633																																						657.8
										647.6	-28.1716																																						657.6
										647.4	-27.8568																																						657.4
										647.2	-27.278																																						657.2
										647	-27.2685																																						657
										646.8	-26.48																																						656.8
										646.6	-26.6822																																						656.6
										646.4	-26.7588																																						656.4
										646.2	-27.5542																																						656.2
										646	-27.6381																																						656
										645.8	-26.8207																																						655.8
										645.6	-26.4217																																						655.6
										645.4	-26.8005																																						655.4
										645.2	-26.8043																																						655.2
										645	-26.7798																																						655
										644.8	-26.1293																																						654.8
										644.6	-26.6239																																						654.6
										644.4	-26.9694																																						654.4
										644.2	-26.8405																																						654.2
										644	-25.5956																																						654
										643.8	-24.5539																																						653.8
										643.6	-24.0997																																						653.6
										643.4	-25.2304																																						653.4
										643.2	-26.3255																																						653.2
										643	-26.9273																																						653
										642.8	-26.8833																																						652.8
										642.6	-26.871																																						652.6
										642.4	-26.0026																																						652.4
										642.2	-27.0444																																						652.2
										642	-27.3043																																						652
										641.8	-28.0375																																						651.8
										641.6	-27.1143																																						651.6
										641.4	-26.8029																																						651.4
										641.2	-25.9338																																						651.2
										641	-25.872																																						651
										640.8	-26.5834																																						650.8
										640.6	-26.3771																																						650.6
										640.4	-26.5114																																						650.4
										640.2	-25.9835																																						650.2
										640	-26.0195																																						650
										639.8	-25.9875																																						649.8
										639.6	-26.1231																																						649.6
										639.4	-26.3712																																						649.4
										639.2	-26.3486																																						649.2
										639	-26.5095																																						649
										638.8	-26.2405																																						648.8
										638.6	-25.882																																						648.6
										638.4	-26.0292																																						648.4
										638.2	-26.0324																																						648.2
										638	-26.6284																																						648
										637.8	-25.8818																																						647.8
										637.6	-26.6839																																						647.6
										637.4	-26.3994																																						647.4
										637.2	-26.421																																						647.2
										637	-24.9748																																						647
										636.8	-24.4359																																						646.8
										636.6	-24.5683																																						646.6
										636.4	-25.0043																																						646.4
										636.2	-24.5386																																						646.2
										636	-24.3142																																						646
										635.8	-24.6341																																						645.8
										635.6	-24.8403																																						645.6
										635.4	-24.8866																																						645.4
										635.2	-24.9551																																						645.2
										635	-24.8973																																						645
										634.8	-25.2883																																						644.8
										634.6	-25.5607																																						644.6
										634.4	-25.4809																																						644.4
										634.2	-25.7346																																						644.2
										634	-25.1809																																						644
										633.8	-24.2263																																						643.8
										633.6	-23.9599																																						643.6
										633.4	-23.6324																																						643.4
										633.2	-23.9306																																						643.2
										633	-24.0759																																						643
										632.8	-24.9093																																						642.8
										632.6	-25.3493																																						642.6
										632.4	-24.682																																						642.4
										632.2	-24.2245																																						642.2
										632	-23.3318																																						642
										631.8	-24.517																																						641.8
										631.6	-24.5766																																						641.6
										631.4	-24.6022																																						641.4
										631.2	-25.1477																																						641.2
										631	-24.9009																																						641
										630.8	-24.5684																																						640.8
										630.6	-23.6874																																						640.6
										630.4	-23.2857																																						640.4
										630.2	-23.0984																																						640.2
										630	-23.5933																																						640
										629.8	-23.6137																																						639.8
										629.6	-23.8696																																						639.6
										629.4	-23.8739																																						639.4
										629.2	-23.9856																																						639.2
										629	-24.3001																																						639
										628.8	-24.1675																																						638.8
										628.6	-23.4057																																						638.6
										628.4	-22.6483																																						638.4
										628.2	-22.5034																																						638.2
										628	-22.8468																																						638
										627.8	-23.3495																																						637.8
										627.6	-23.4689																																						637.6
										627.4	-22.9528																																						637.4
										627.2	-22.4454																																						637.2
										627	-21.988																																						637
										626.8	-22.194																																						636.8
										626.6	-22.2487																																						636.6
										626.4	-21.652																																						636.4
										626.2	-20.8105																																						636.2
										626	-20.8083																																						636
										625.8	-21.9186																																						635.8
										625.6	-21.9043																																						635.6
										625.4	-21.6848																																						635.4
										625.2	-20.6664																																						635.2
										625	-20.7805																																						635
										624.8	-21.1149																																						634.8
										624.6	-21.4643																																						634.6
										624.4	-21.4528																																						634.4
										624.2	-21.4699																																						634.2
										624	-21.2952																																						634
										623.8	-20.9824																																						633.8
										623.6	-20.9664																																						633.6
										623.4	-21.6619																																						633.4
										623.2	-21.5959																																						633.2
										623	-21.6847																																						633
										622.8	-21.0655																																						632.8
										622.6	-20.215																																						632.6
										622.4	-20.8477																																						632.4
										622.2	-20.8476																																						632.2
										622	-21.4508																																						632
										621.8	-21.0061																																						631.8
										621.6	-20.2603																																						631.6
										621.4	-19.7629																																						631.4
										621.2	-19.8209																																						631.2
										621	-20.2565																																						631
										620.8	-21.0494																																						630.8
										620.6	-21.1266																																						630.6
										620.4	-20.4561																																						630.4
										620.2	-19.8661																																						630.2
										620	-19.4193																																						630
										619.8	-19.0739																																						629.8
										619.6	-19.4393																																						629.6
										619.4	-19.081																																						629.4
										619.2	-19.4487																																						629.2
										619	-19.4076																																						629
										618.8	-19.3702																																						628.8
										618.6	-19.0345																																						628.6
										618.4	-19.2384																																						628.4
										618.2	-18.8028																																						628.2
										618	-19.6414																																						628
										617.8	-19.3745																																						627.8
										617.6	-19.764																																						627.6
										617.4	-20.116																																						627.4
										617.2	-20.1005																																						627.2
										617	-19.7089																																						627
										616.8	-18.2016																																						626.8
										616.6	-17.5075																																						626.6
										616.4	-17.2393																																						626.4
										616.2	-17.8259																																						626.2
										616	-17.7551																																						626
										615.8	-18.1172																																						625.8
										615.6	-18.0025																																						625.6
										615.4	-18.1987																																						625.4
										615.2	-17.8518																																						625.2
										615	-17.3404																																						625
										614.8	-16.9131																																						624.8
										614.6	-16.5975																																						624.6
										614.4	-16.5182																																						624.4
										614.2	-16.339																																						624.2
										614	-16.6247																																						624
										613.8	-16.8299																																						623.8
										613.6	-17.0845																																						623.6
										613.4	-16.9084																																						623.4
										613.2	-16.4552																																						623.2
										613	-15.9604																																						623
										612.8	-16.0832																																						622.8
										612.6	-16.873																																						622.6
										612.4	-16.8067																																						622.4
										612.2	-16.8616																																						622.2
										612	-16.5621																																						622
										611.8	-16.2081																																						621.8
										611.6	-15.7715																																						621.6
										611.4	-15.2687																																						621.4
										611.2	-15.2113																																						621.2
										611	-15.558																																						621
										610.8	-15.906																																						620.8
										610.6	-16.2386																																						620.6
										610.4	-15.9908																																						620.4
										610.2	-16.4974																																						620.2
										610	-15.6316																																						620
										609.8	-15.3399																																						619.8
										609.6	-15.5573																																						619.6
										609.4	-15.5605																																						619.4
										609.2	-15.1803																																						619.2
										609	-14.273																																						619
										608.8	-13.3417																																						618.8
										608.6	-13.3002																																						618.6
										608.4	-13.8722																																						618.4
										608.2	-14.6593																																						618.2
										608	-14.7077																																						618
										607.8	-14.2475																																						617.8
										607.6	-14.1383																																						617.6
										607.4	-13.9279																																						617.4
										607.2	-13.8025																																						617.2
										607	-13.6895																																						617
										606.8	-13.1665																																						616.8
										606.6	-12.7844																																						616.6
										606.4	-12.3417																																						616.4
										606.2	-12.311																																						616.2
										606	-12.4497																																						616
										605.8	-12.5005																																						615.8
										605.6	-12.6931																																						615.6
										605.4	-12.7115																																						615.4
										605.2	-12.8584																																						615.2
										605	-13.025																																						615
										604.8	-12.5379																																						614.8
										604.6	-13.045																																						614.6
										604.4	-12.8648																																						614.4
										604.2	-12.6648																																						614.2
										604	-12.4522																																						614
										603.8	-12.3803																																						613.8
										603.6	-12.4521																																						613.6
										603.4	-12.2233																																						613.4
										603.2	-11.5796																																						613.2
										603	-11.1421																																						613
										602.8	-11.3128																																						612.8
										602.6	-11.7811																																						612.6
										602.4	-12.5983																																						612.4
										602.2	-11.8024																																						612.2
										602	-11.4142																																						612
										601.8	-11.2341																																						611.8
										601.6	-11.5921																																						611.6
										601.4	-12.3509																																						611.4
										601.2	-12.4227																																						611.2
										601	-12.3468																																						611
										600.8	-11.2258																																						610.8
										600.6	-10.8026																																						610.6
										600.4	-10.4493																																						610.4
										600.2	-10.1619																																						610.2
										600	-10.0987																																						610
										599.8	-10.4171																																						609.8
										599.6	-10.3974																																						609.6
										599.4	-10.7731																																						609.4
										599.2	-10.7228																																						609.2
										599	-10.8137																																						609
										598.8	-10.8266																																						608.8
										598.6	-10.6439																																						608.6
										598.4	-9.92704																																						608.4
										598.2	-9.85175																																						608.2
										598	-10.1384																																						608
										597.8	-10.1063																																						607.8
										597.6	-10.3572																																						607.6
										597.4	-10.2347																																						607.4
										597.2	-9.98281																																						607.2
										597	-10.7372																																						607
										596.8	-10.6466																																						606.8
										596.6	-10.5457																																						606.6
										596.4	-9.96167																																						606.4
										596.2	-10.0272																																						606.2
										596	-9.87241																																						606
										595.8	-9.76742																																						605.8
										595.6	-9.5261																																						605.6
										595.4	-9.75445																																						605.4
										595.2	-9.3812																																						605.2
										595	-9.0941																																						605
										594.8	-8.73706																																						604.8
										594.6	-8.78412																																						604.6
										594.4	-8.67906																																						604.4
										594.2	-8.72254																																						604.2
										594	-8.97																																						604
										593.8	-9.14157																																						603.8
										593.6	-9.1858																																						603.6
										593.4	-9.1698																																						603.4
										593.2	-8.92206																																						603.2
										593	-9.20936																																						603
										592.8	-9.68349																																						602.8
										592.6	-9.34386																																						602.6
										592.4	-9.28836																																						602.4
										592.2	-8.75596																																						602.2
										592	-8.78209																																						602
										591.8	-8.72146																																						601.8
										591.6	-8.54321																																						601.6
										591.4	-8.49527																																						601.4
										591.2	-8.36347																																						601.2
										591	-8.72369																																						601
										590.8	-8.85745																																						600.8
										590.6	-8.94144																																						600.6
										590.4	-8.83874																																						600.4
										590.2	-8.4738																																						600.2
										590	-8.26941																																						600
										589.8	-8.29946																																						599.8
										589.6	-8.27225																																						599.6
										589.4	-8.48581																																						599.4
										589.2	-8.29136																																						599.2
										589	-7.9728																																						599
										588.8	-8.22357																																						598.8
										588.6	-8.15341																																						598.6
										588.4	-8.3663																																						598.4
										588.2	-8.60391																																						598.2
										588	-8.57217																																						598
										587.8	-8.1522																																						597.8
										587.6	-7.81169																																						597.6
										587.4	-7.42176																																						597.4
										587.2	-7.48213																																						597.2
										587	-7.24986																																						597
										586.8	-7.56909																																						596.8
										586.6	-7.44215																																						596.6
										586.4	-7.42325																																						596.4
										586.2	-6.96708																																						596.2
										586	-6.95229																																						596
										585.8	-6.94217																																						595.8
										585.6	-7.28915																																						595.6
										585.4	-6.94001																																						595.4
										585.2	-6.92805																																						595.2
										585	-7.4219																																						595
										584.8	-7.53715																																						594.8
										584.6	-7.58044																																						594.6
										584.4	-7.32953																																						594.4
										584.2	-7.14777																																						594.2
										584	-7.1348																																						594
										583.8	-6.76938																																						593.8
										583.6	-6.89652																																						593.6
										583.4	-7.14203																																						593.4
										583.2	-7.02994																																						593.2
										583	-6.74679																																						593
										582.8	-7.2086																																						592.8
										582.6	-7.27875																																						592.6
										582.4	-7.47976																																						592.4
										582.2	-7.1849																																						592.2
										582	-6.85155																																						592
										581.8	-7.16647																																						591.8
										581.6	-6.90908																																						591.6
										581.4	-7.04311																																						591.4
										581.2	-6.86675																																						591.2
										581	-6.76668																																						591
										580.8	-6.74906																																						590.8
										580.6	-6.16063																																						590.6
										580.4	-5.7738																																						590.4
										580.2	-6.14314																																						590.2
										580	-6.7242																																						590
										579.8	-7.2483																																						589.8
										579.6	-6.68232																																						589.6
										579.4	-6.47445																																						589.4
										579.2	-6.18144																																						589.2
										579	-6.62947																																						589
										578.8	-6.6478																																						588.8
										578.6	-6.48301																																						588.6
										578.4	-6.52837																																						588.4
										578.2	-6.75297																																						588.2
										578	-6.2376																																						588
										577.8	-5.86503																																						587.8
										577.6	-5.75429																																						587.6
										577.4	-5.81284																																						587.4
										577.2	-5.72505																																						587.2
										577	-5.67526																																						587
										576.8	-5.63259																																						586.8
										576.6	-5.71058																																						586.6
										576.4	-5.56463																																						586.4
										576.2	-5.5319																																						586.2
										576	-5.50727																																						586
										575.8	-5.83209																																						585.8
										575.6	-5.89464																																						585.6
										575.4	-6.18428																																						585.4
										575.2	-5.96758																																						585.2
										575	-6.02762																																						585
										574.8	-5.67217																																						584.8
										574.6	-5.57175																																						584.6
										574.4	-5.55055																																						584.4
										574.2	-5.44772																																						584.2
										574	-5.31919																																						584
										573.8	-4.95953																																						583.8
										573.6	-5.0137																																						583.6
										573.4	-5.22149																																						583.4
										573.2	-5.31923																																						583.2
										573	-5.50294																																						583
										572.8	-5.34919																																						582.8
										572.6	-5.03504																																						582.6
										572.4	-4.92561																																						582.4
										572.2	-5.09694																																						582.2
										572	-5.01941																																						582
										571.8	-5.05152																																						581.8
										571.6	-4.98121																																						581.6
										571.4	-4.84605																																						581.4
										571.2	-5.1415																																						581.2
										571	-5.04057																																						581
										570.8	-4.98583																																						580.8
										570.6	-4.88636																																						580.6
										570.4	-4.89495																																						580.4
										570.2	-4.69779																																						580.2
										570	-4.43508																																						580
										569.8	-4.50195																																						579.8
										569.6	-4.43921																																						579.6
										569.4	-4.61435																																						579.4
										569.2	-4.61582																																						579.2
										569	-4.59769																																						579
										568.8	-4.78844																																						578.8
										568.6	-4.73479																																						578.6
										568.4	-4.67722																																						578.4
										568.2	-4.41052																																						578.2
										568	-4.45886																																						578
										567.8	-4.50984																																						577.8
										567.6	-4.72969																																						577.6
										567.4	-4.51811																																						577.4
										567.2	-4.6661																																						577.2
										567	-4.83729																																						577
										566.8	-4.72955																																						576.8
										566.6	-4.81776																																						576.6
										566.4	-4.64538																																						576.4
										566.2	-4.46117																																						576.2
										566	-4.34087																																						576
										565.8	-3.6798																																						575.8
										565.6	-3.44865																																						575.6
										565.4	-3.45897																																						575.4
										565.2	-3.7862																																						575.2
										565	-4.04078																																						575
										564.8	-4.1756																																						574.8
										564.6	-4.1357																																						574.6
										564.4	-4.18894																																						574.4
										564.2	-4.19652																																						574.2
										564	-4.3345																																						574
										563.8	-4.35946																																						573.8
										563.6	-4.43525																																						573.6
										563.4	-4.40655																																						573.4
										563.2	-4.30727																																						573.2
										563	-4.22252																																						573
										562.8	-3.92527																																						572.8
										562.6	-3.65351																																						572.6
										562.4	-3.6809																																						572.4
										562.2	-3.64015																																						572.2
										562	-3.65575																																						572
										561.8	-3.55248																																						571.8
										561.6	-3.32188																																						571.6
										561.4	-3.24414																																						571.4
										561.2	-3.47827																																						571.2
										561	-3.77484																																						571
										560.8	-3.73964																																						570.8
										560.6	-3.69682																																						570.6
										560.4	-3.4053																																						570.4
										560.2	-3.60467																																						570.2
										560	-3.77092																																						570
										559.8	-3.70455																																						569.8
										559.6	-3.59161																																						569.6
										559.4	-3.24651																																						569.4
										559.2	-3.07934																																						569.2
										559	-3.10971																																						569
										558.8	-3.02096																																						568.8
										558.6	-2.97996																																						568.6
										558.4	-2.89759																																						568.4
										558.2	-2.65616																																						568.2
										558	-3.03149																																						568
										557.8	-3.11603																																						567.8
										557.6	-3.2489																																						567.6
										557.4	-2.95576																																						567.4
										557.2	-2.98985																																						567.2
										557	-3.02918																																						567
										556.8	-3.07363																																						566.8
										556.6	-3.07656																																						566.6
										556.4	-3.0264																																						566.4
										556.2	-3.24066																																						566.2
										556	-3.02447																																						566
										555.8	-2.92109																																						565.8
										555.6	-2.62264																																						565.6
										555.4	-2.71482																																						565.4
										555.2	-2.69492																																						565.2
										555	-2.67205																																						565
										554.8	-2.59923																																						564.8
										554.6	-2.55207																																						564.6
										554.4	-2.86875																																						564.4
										554.2	-2.88717																																						564.2
										554	-2.84414																																						564
										553.8	-2.75787																																						563.8
										553.6	-2.53482																																						563.6
										553.4	-2.36095																																						563.4
										553.2	-2.53566																																						563.2
										553	-2.63132																																						563
										552.8	-2.59888																																						562.8
										552.6	-2.2648																																						562.6
										552.4	-1.93622																																						562.4
										552.2	-1.91207																																						562.2
										552	-1.94105																																						562
										551.8	-2.20517																																						561.8
										551.6	-2.50266																																						561.6
										551.4	-2.33114																																						561.4
										551.2	-2.45823																																						561.2
										551	-2.43006																																						561
										550.8	-2.3268																																						560.8
										550.6	-2.25902																																						560.6
										550.4	-2.00375																																						560.4
										550.2	-2.09135																																						560.2
										550	-2.20785																																						560
										549.8	-2.1303																																						559.8
										549.6	-1.95392																																						559.6
										549.4	-1.71971																																						559.4
										549.2	-1.65629																																						559.2
										549	-1.7363																																						559
										548.8	-1.82135																																						558.8
										548.6	-2.25693																																						558.6
										548.4	-2.13811																																						558.4
										548.2	-2.26614																																						558.2
										548	-1.72514																																						558
										547.8	-1.7941																																						557.8
										547.6	-1.8402																																						557.6
										547.4	-1.83765																																						557.4
										547.2	-1.78098																																						557.2
										547	-1.67081																																						557
										546.8	-1.73621																																						556.8
										546.6	-1.6857																																						556.6
										546.4	-1.68881																																						556.4
										546.2	-1.65497																																						556.2
										546	-1.78923																																						556
										545.8	-1.91308																																						555.8
										545.6	-1.9083																																						555.6
										545.4	-1.85543																																						555.4
										545.2	-1.6432																																						555.2
										545	-1.51612																																						555
										544.8	-1.2937																																						554.8
										544.6	-1.46091																																						554.6
										544.4	-1.71754																																						554.4
										544.2	-2.02695																																						554.2
										544	-2.00778																																						554
										543.8	-1.79674																																						553.8
										543.6	-1.71961																																						553.6
										543.4	-1.58945																																						553.4
										543.2	-1.69528																																						553.2
										543	-1.6488																																						553
										542.8	-1.66893																																						552.8
										542.6	-1.60214																																						552.6
										542.4	-1.61207																																						552.4
										542.2	-1.4393																																						552.2
										542	-1.4531																																						552
										541.8	-1.48964																																						551.8
										541.6	-1.48408																																						551.6
										541.4	-1.65142																																						551.4
										541.2	-1.59299																																						551.2
										541	-1.57778																																						551
										540.8	-1.55734																																						550.8
										540.6	-1.45656																																						550.6
										540.4	-1.55166																																						550.4
										540.2	-1.64167																																						550.2
										540	-1.82538																																						550
										539.8	-1.95302																																						549.8
										539.6	-1.83145																																						549.6
										539.4	-1.85742																																						549.4
										539.2	-1.72443																																						549.2
										539	-1.4958																																						549
										538.8	-1.5707																																						548.8
										538.6	-1.5727																																						548.6
										538.4	-1.60254																																						548.4
										538.2	-1.37036																																						548.2
										538	-1.53185																																						548
										537.8	-1.52121																																						547.8
										537.6	-1.56393																																						547.6
										537.4	-1.58928																																						547.4
										537.2	-1.59958																																						547.2
										537	-1.84939																																						547
										536.8	-1.73028																																						546.8
										536.6	-1.56663																																						546.6
										536.4	-1.37352																																						546.4
										536.2	-1.19952																																						546.2
										536	-1.27899																																						546
										535.8	-1.14192																																						545.8
										535.6	-1.3048																																						545.6
										535.4	-1.22638																																						545.4
										535.2	-1.2064																																						545.2
										535	-1.13612																																						545
										534.8	-1.25498																																						544.8
										534.6	-1.24823																																						544.6
										534.4	-1.40153																																						544.4
										534.2	-1.1916																																						544.2
										534	-1.22087																																						544
										533.8	-1.14284																																						543.8
										533.6	-0.987775																																						543.6
										533.4	-1.0759																																						543.4
										533.2	-1.16908																																						543.2
										533	-1.1311																																						543
										532.8	-1.00936																																						542.8
										532.6	-0.893955																																						542.6
										532.4	-1.19917																																						542.4
										532.2	-1.43639																																						542.2
										532	-1.4924																																						542
										531.8	-1.2976																																						541.8
										531.6	-1.07598																																						541.6
										531.4	-1.0544																																						541.4
										531.2	-0.893604																																						541.2
										531	-0.720178																																						541
										530.8	-0.695824																																						540.8
										530.6	-0.867251																																						540.6
										530.4	-0.955142																																						540.4
										530.2	-0.959011																																						540.2
										530	-0.961239																																						540
										529.8	-0.955061																																						539.8
										529.6	-1.03992																																						539.6
										529.4	-1.07049																																						539.4
										529.2	-0.911153																																						539.2
										529	-0.825733																																						539
										528.8	-0.862214																																						538.8
										528.6	-0.851066																																						538.6
										528.4	-0.888472																																						538.4
										528.2	-1.10564																																						538.2
										528	-1.0143																																						538
										527.8	-1.1165																																						537.8
										527.6	-0.996984																																						537.6
										527.4	-0.941672																																						537.4
										527.2	-0.996066																																						537.2
										527	-1.03243																																						537
										526.8	-1.10854																																						536.8
										526.6	-1.3609																																						536.6
										526.4	-1.26934																																						536.4
										526.2	-1.18226																																						536.2
										526	-1.02927																																						536
										525.8	-1.06453																																						535.8
										525.6	-0.972677																																						535.6
										525.4	-1.01055																																						535.4
										525.2	-1.01852																																						535.2
										525	-1.02008																																						535
										524.8	-0.997065																																						534.8
										524.6	-1.00556																																						534.6
										524.4	-0.934197																																						534.4
										524.2	-0.888135																																						534.2
										524	-0.663781																																						534
										523.8	-0.805983																																						533.8
										523.6	-0.820203																																						533.6
										523.4	-0.886643																																						533.4
										523.2	-0.868669																																						533.2
										523	-0.923164																																						533
										522.8	-0.972697																																						532.8
										522.6	-1.09005																																						532.6
										522.4	-1.03525																																						532.4
										522.2	-1.24699																																						532.2
										522	-1.17564																																						532
										521.8	-1.12236																																						531.8
										521.6	-1.14623																																						531.6
										521.4	-1.06845																																						531.4
										521.2	-1.03767																																						531.2
										521	-0.812897																																						531
										520.8	-0.627582																																						530.8
										520.6	-0.405887																																						530.6
										520.4	-0.465718																																						530.4
										520.2	-0.489174																																						530.2
										520	-0.550722																																						530
										519.8	-0.560584																																						529.8
										519.6	-0.423018																																						529.6
										519.4	-0.564816																																						529.4
										519.2	-0.719591																																						529.2
										519	-0.730225																																						529
										518.8	-0.673025																																						528.8
										518.6	-0.615839																																						528.6
										518.4	-0.544376																																						528.4
										518.2	-0.855131																																						528.2
										518	-0.810655																																						528
										517.8	-1.01258																																						527.8
										517.6	-0.859655																																						527.6
										517.4	-0.791297																																						527.4
										517.2	-0.599993																																						527.2
										517	-0.748037																																						527
										516.8	-0.702414																																						526.8
										516.6	-0.707383																																						526.6
										516.4	-0.690219																																						526.4
										516.2	-0.586083																																						526.2
										516	-0.665882																																						526
										515.8	-0.699389																																						525.8
										515.6	-0.700719																																						525.6
										515.4	-0.680409																																						525.4
										515.2	-0.836408																																						525.2
										515	-0.725033																																						525
										514.8	-0.706039																																						524.8
										514.6	-0.679268																																						524.6
										514.4	-0.536777																																						524.4
										514.2	-0.545568																																						524.2
										514	-0.597471																																						524
										513.8	-0.631078																																						523.8
										513.6	-0.744006																																						523.6
										513.4	-0.784836																																						523.4
										513.2	-0.784302																																						523.2
										513	-0.802303																																						523
										512.8	-0.731346																																						522.8
										512.6	-0.655506																																						522.6
										512.4	-0.640062																																						522.4
										512.2	-0.650725																																						522.2
										512	-0.678208																																						522
										511.8	-0.653043																																						521.8
										511.6	-0.561717																																						521.6
										511.4	-0.514891																																						521.4
										511.2	-0.407682																																						521.2
										511	-0.40571																																						521
										510.8	-0.55339																																						520.8
										510.6	-0.507689																																						520.6
										510.4	-0.595767																																						520.4
										510.2	-0.516198																																						520.2
										510	-0.39089																																						520
										509.8	-0.463396																																						519.8
										509.6	-0.448643																																						519.6
										509.4	-0.696019																																						519.4
										509.2	-0.548856																																						519.2
										509	-0.552718																																						519
										508.8	-0.561029																																						518.8
										508.6	-0.530994																																						518.6
										508.4	-0.713487																																						518.4
										508.2	-0.689146																																						518.2
										508	-0.81185																																						518
										507.8	-0.667323																																						517.8
										507.6	-0.509713																																						517.6
										507.4	-0.514544																																						517.4
										507.2	-0.533558																																						517.2
										507	-0.687863																																						517
										506.8	-0.688889																																						516.8
										506.6	-0.586253																																						516.6
										506.4	-0.479368																																						516.4
										506.2	-0.459519																																						516.2
										506	-0.350197																																						516
										505.8	-0.349486																																						515.8
										505.6	-0.192375																																						515.6
										505.4	-0.227285																																						515.4
										505.2	-0.18527																																						515.2
										505	-0.336228																																						515
										504.8	-0.433573																																						514.8
										504.6	-0.599292																																						514.6
										504.4	-0.704392																																						514.4
										504.2	-0.7103																																						514.2
										504	-0.647949																																						514
										503.8	-0.505289																																						513.8
										503.6	-0.457467																																						513.6
										503.4	-0.401018																																						513.4
										503.2	-0.509756																																						513.2
										503	-0.543405																																						513
										502.8	-0.552011																																						512.8
										502.6	-0.524566																																						512.6
										502.4	-0.485377																																						512.4
										502.2	-0.559339																																						512.2
										502	-0.519276																																						512
										501.8	-0.569399																																						511.8
										501.6	-0.630552																																						511.6
										501.4	-0.66958																																						511.4
										501.2	-0.538014																																						511.2
										501	-0.49617																																						511
										500.8	-0.541671																																						510.8
										500.6	-0.491272																																						510.6
										500.4	-0.641527																																						510.4
										500.2	-0.726383																																						510.2
										500	-0.777827																																						510
										499.8	-0.781554																																						509.8
										499.6	-0.789643																																						509.6
										499.4	-0.714729																																						509.4
										499.2	-0.802634																																						509.2
										499	-0.719888																																						509
										498.8	-0.702542																																						508.8
										498.6	-0.814403																																						508.6
										498.4	-0.713737																																						508.4
										498.2	-0.813579																																						508.2
										498	-0.633935																																						508
										497.8	-0.578893																																						507.8
										497.6	-0.403568																																						507.6
										497.4	-0.47293																																						507.4
										497.2	-0.448033																																						507.2
										497	-0.534643																																						507
										496.8	-0.422061																																						506.8
										496.6	-0.457555																																						506.6
										496.4	-0.635475																																						506.4
										496.2	-0.618003																																						506.2
										496	-0.71057																																						506
										495.8	-0.570584																																						505.8
										495.6	-0.536281																																						505.6
										495.4	-0.726046																																						505.4
										495.2	-0.733507																																						505.2
										495	-0.928674																																						505
										494.8	-0.933475																																						504.8
										494.6	-0.829169																																						504.6
										494.4	-0.771865																																						504.4
										494.2	-0.701867																																						504.2
										494	-0.562902																																						504
										493.8	-0.396637																																						503.8
										493.6	-0.277246																																						503.6
										493.4	-0.252515																																						503.4
										493.2	-0.29755																																						503.2
										493	-0.290842																																						503
										492.8	-0.343595																																						502.8
										492.6	-0.463292																																						502.6
										492.4	-0.576164																																						502.4
										492.2	-0.620223																																						502.2
										492	-0.384142																																						502
										491.8	-0.353433																																						501.8
										491.6	-0.226377																																						501.6
										491.4	-0.330433																																						501.4
										491.2	-0.359952																																						501.2
										491	-0.40069																																						501
										490.8	-0.533645																																						500.8
										490.6	-0.561896																																						500.6
										490.4	-0.627303																																						500.4
										490.2	-0.469249																																						500.2
										490	-0.391186																																						500
										489.8	-0.409556																																						499.8
										489.6	-0.498522																																						499.6
										489.4	-0.678775																																						499.4
										489.2	-0.67231																																						499.2
										489	-0.550912																																						499
										488.8	-0.477198																																						498.8
										488.6	-0.524642																																						498.6
										488.4	-0.56581																																						498.4
										488.2	-0.532634																																						498.2
										488	-0.472924																																						498
										487.8	-0.415219																																						497.8
										487.6	-0.284518																																						497.6
										487.4	-0.311073																																						497.4
										487.2	-0.353208																																						497.2
										487	-0.517277																																						497
										486.8	-0.67785																																						496.8
										486.6	-0.631621																																						496.6
										486.4	-0.4837																																						496.4
										486.2	-0.408348																																						496.2
										486	-0.309212																																						496
										485.8	-0.356908																																						495.8
										485.6	-0.370709																																						495.6
										485.4	-0.393408																																						495.4
										485.2	-0.434045																																						495.2
										485	-0.325643																																						495
										484.8	-0.386643																																						494.8
										484.6	-0.550532																																						494.6
										484.4	-0.722663																																						494.4
										484.2	-0.811999																																						494.2
										484	-0.535268																																						494
										483.8	-0.375746																																						493.8
										483.6	-0.2105																																						493.6
										483.4	-0.362136																																						493.4
										483.2	-0.33524																																						493.2
										483	-0.456749																																						493
										482.8	-0.52683																																						492.8
										482.6	-0.596582																																						492.6
										482.4	-0.703575																																						492.4
										482.2	-0.653663																																						492.2
										482	-0.75223																																						492
										481.8	-0.638132																																						491.8
										481.6	-0.689828																																						491.6
										481.4	-0.626846																																						491.4
										481.2	-0.563004																																						491.2
										481	-0.428332																																						491
										480.8	-0.297076																																						490.8
										480.6	-0.290685																																						490.6
										480.4	-0.310579																																						490.4
										480.2	-0.273539																																						490.2
										480	-0.302939																																						490
										479.8	-0.319914																																						489.8
										479.6	-0.491205																																						489.6
										479.4	-0.5306																																						489.4
										479.2	-0.623764																																						489.2
										479	-0.492729																																						489
										478.8	-0.531749																																						488.8
										478.6	-0.421535																																						488.6
										478.4	-0.403252																																						488.4
										478.2	-0.487735																																						488.2
										478	-0.505289																																						488
										477.8	-0.642379																																						487.8
										477.6	-0.627484																																						487.6
										477.4	-0.480097																																						487.4
										477.2	-0.538689																																						487.2
										477	-0.494171																																						487
										476.8	-0.527011																																						486.8
										476.6	-0.418288																																						486.6
										476.4	-0.401495																																						486.4
										476.2	-0.401405																																						486.2
										476	-0.384958																																						486
										475.8	-0.436331																																						485.8
										475.6	-0.41287																																						485.6
										475.4	-0.524949																																						485.4
										475.2	-0.551822																																						485.2
										475	-0.562566																																						485
										474.8	-0.406636																																						484.8
										474.6	-0.353616																																						484.6
										474.4	-0.504701																																						484.4
										474.2	-0.584996																																						484.2
										474	-0.670009																																						484
										473.8	-0.63716																																						483.8
										473.6	-0.496573																																						483.6
										473.4	-0.506026																																						483.4
										473.2	-0.384471																																						483.2
										473	-0.474354																																						483
										472.8	-0.380222																																						482.8
										472.6	-0.317732																																						482.6
										472.4	-0.172046																																						482.4
										472.2	-0.252683																																						482.2
										472	-0.258952																																						482
										471.8	-0.44397																																						481.8
										471.6	-0.59818																																						481.6
										471.4	-0.563913																																						481.4
										471.2	-0.418863																																						481.2
										471	-0.229832																																						481
										470.8	-0.34936																																						480.8
										470.6	-0.327785																																						480.6
										470.4	-0.409172																																						480.4
										470.2	-0.407178																																						480.2
										470	-0.486148																																						480
										469.8	-0.347688																																						479.8
										469.6	-0.265041																																						479.6
										469.4	-0.269746																																						479.4
										469.2	-0.391138																																						479.2
										469	-0.495429																																						479
										468.8	-0.579871																																						478.8
										468.6	-0.540769																																						478.6
										468.4	-0.560281																																						478.4
										468.2	-0.540109																																						478.2
										468	-0.518461																																						478
										467.8	-0.470299																																						477.8
										467.6	-0.374375																																						477.6
										467.4	-0.313015																																						477.4
										467.2	-0.19023																																						477.2
										467	-0.158566																																						477
										466.8	-0.18517																																						476.8
										466.6	-0.208156																																						476.6
										466.4	-0.317685																																						476.4
										466.2	-0.38481																																						476.2
										466	-0.248689																																						476
										465.8	-0.149069																																						475.8
										465.6	-0.132043																																						475.6
										465.4	-0.210819																																						475.4
										465.2	-0.277787																																						475.2
										465	-0.311456																																						475
										464.8	-0.350934																																						474.8
										464.6	-0.515887																																						474.6
										464.4	-0.570129																																						474.4
										464.2	-0.461706																																						474.2
										464	-0.283662																																						474
										463.8	-0.212631																																						473.8
										463.6	-0.244793																																						473.6
										463.4	-0.307737																																						473.4
										463.2	-0.360839																																						473.2
										463	-0.337292																																						473
										462.8	-0.268403																																						472.8
										462.6	-0.20234																																						472.6
										462.4	-0.159879																																						472.4
										462.2	-0.0283852																																						472.2
										462	-0.116285																																						472
										461.8	-0.19076																																						471.8
										461.6	-0.237216																																						471.6
										461.4	-0.248695																																						471.4
										461.2	-0.285682																																						471.2
										461	-0.23253																																						471
										460.8	-0.229772																																						470.8
										460.6	-0.198159																																						470.6
										460.4	-0.326522																																						470.4
										460.2	-0.383059																																						470.2
										460	-0.33355																																						470
										459.8	-0.216091																																						469.8
										459.6	-0.141486																																						469.6
										459.4	-0.133579																																						469.4
										459.2	-0.196927																																						469.2
										459	-0.188902																																						469
										458.8	-0.199777																																						468.8
										458.6	-0.144176																																						468.6
										458.4	-0.262335																																						468.4
										458.2	-0.104725																																						468.2
										458	0.022492																																						468
										457.8	0.00791047																																						467.8
										457.6	-0.0113042																																						467.6
										457.4	-0.119567																																						467.4
										457.2	0.0181504																																						467.2
										457	0.0430512																																						467
										456.8	0.0371446																																						466.8
										456.6	0.0720928																																						466.6
										456.4	-0.0504692																																						466.4
										456.2	-0.117248																																						466.2
										456	-0.212854																																						466
										455.8	-0.231404																																						465.8
										455.6	-0.182565																																						465.6
										455.4	-0.0822748																																						465.4
										455.2	-0.028856																																						465.2
										455	0.0519095																																						465
										454.8	-0.0577316																																						464.8
										454.6	-0.0654628																																						464.6
										454.4	0.00497933																																						464.4
										454.2	-0.0451148																																						464.2
										454	-0.0911834																																						464
										453.8	0.0360226																																						463.8
										453.6	0.091255																																						463.6
										453.4	0.142542																																						463.4
										453.2	0.0792425																																						463.2
										453	-0.0399243																																						463
										452.8	-0.0223704																																						462.8
										452.6	-0.1098																																						462.6
										452.4	-0.0433644																																						462.4
										452.2	0.0142591																																						462.2
										452	0.225776																																						462
										451.8	0.26848																																						461.8
										451.6	0.281312																																						461.6
										451.4	0.243203																																						461.4
										451.2	0.174955																																						461.2
										451	0.200684																																						461
										450.8	0.0961577																																						460.8
										450.6	0.0518868																																						460.6
										450.4	0.122443																																						460.4
										450.2	0.130692																																						460.2
										450	0.113581																																						460
										449.8	0.155322																																						459.8
										449.6	0.26564																																						459.6
										449.4	0.320335																																						459.4
										449.2	0.291185																																						459.2
										449	0.303304																																						459
										448.8	0.173855																																						458.8
										448.6	0.251185																																						458.6
										448.4	0.301872																																						458.4
										448.2	0.316321																																						458.2
										448	0.260578																																						458
										447.8	0.268179																																						457.8
										447.6	0.259171																																						457.6
										447.4	0.334724																																						457.4
										447.2	0.431323																																						457.2
										447	0.42985																																						457
										446.8	0.355126																																						456.8
										446.6	0.282275																																						456.6
										446.4	0.355441																																						456.4
										446.2	0.480023																																						456.2
										446	0.443288																																						456
										445.8	0.377364																																						455.8
										445.6	0.253468																																						455.6
										445.4	0.372234																																						455.4
										445.2	0.424329																																						455.2
										445	0.443924																																						455
										444.8	0.535124																																						454.8
										444.6	0.619824																																						454.6
										444.4	0.59767																																						454.4
										444.2	0.600322																																						454.2
										444	0.615574																																						454
										443.8	0.648023																																						453.8
										443.6	0.643294																																						453.6
										443.4	0.66933																																						453.4
										443.2	0.611482																																						453.2
										443	0.841634																																						453
										442.8	0.788954																																						452.8
										442.6	0.707167																																						452.6
										442.4	0.66996																																						452.4
										442.2	0.697093																																						452.2
										442	0.640437																																						452
										441.8	0.737767																																						451.8
										441.6	0.65028																																						451.6
										441.4	0.665905																																						451.4
										441.2	0.691266																																						451.2
										441	0.784066																																						451
										440.8	0.724526																																						450.8
										440.6	0.714																																						450.6
										440.4	0.718308																																						450.4
										440.2	0.839405																																						450.2
										440	0.840209																																						450
										439.8	0.783573																																						449.8
										439.6	0.755815																																						449.6
										439.4	0.797219																																						449.4
										439.2	0.911915																																						449.2
										439	1.00593																																						449
										438.8	0.950456																																						448.8
										438.6	0.947762																																						448.6
										438.4	0.931868																																						448.4
										438.2	1.02164																																						448.2
										438	1.02526																																						448
										437.8	1.00763																																						447.8
										437.6	0.97292																																						447.6
										437.4	1.03779																																						447.4
										437.2	1.17229																																						447.2
										437	1.17656																																						447
										436.8	1.11174																																						446.8
										436.6	1.03991																																						446.6
										436.4	1.10761																																						446.4
										436.2	1.24655																																						446.2
										436	1.34231																																						446
										435.8	1.42172																																						445.8
										435.6	1.45446																																						445.6
										435.4	1.35752																																						445.4
										435.2	1.38827																																						445.2
										435	1.40176																																						445
										434.8	1.34437																																						444.8
										434.6	1.35607																																						444.6
										434.4	1.35276																																						444.4
										434.2	1.50189																																						444.2
										434	1.48088																																						444
										433.8	1.41746																																						443.8
										433.6	1.55114																																						443.6
										433.4	1.62001																																						443.4
										433.2	1.76154																																						443.2
										433	1.88235																																						443
										432.8	1.77879																																						442.8
										432.6	1.84948																																						442.6
										432.4	1.78636																																						442.4
										432.2	1.74075																																						442.2
										432	1.84172																																						442
										431.8	1.86031																																						441.8
										431.6	2.02511																																						441.6
										431.4	2.23406																																						441.4
										431.2	2.28212																																						441.2
										431	2.18997																																						441
										430.8	2.05941																																						440.8
										430.6	2.01366																																						440.6
										430.4	2.15069																																						440.4
										430.2	2.37899																																						440.2
										430	2.47521																																						440
										429.8	2.49214																																						439.8
										429.6	2.51964																																						439.6
										429.4	2.54886																																						439.4
										429.2	2.53248																																						439.2
										429	2.4591																																						439
										428.8	2.49908																																						438.8
										428.6	2.67496																																						438.6
										428.4	2.89423																																						438.4
										428.2	3.02496																																						438.2
										428	3.05884																																						438
										427.8	3.1437																																						437.8
										427.6	3.14174																																						437.6
										427.4	3.17756																																						437.4
										427.2	3.18758																																						437.2
										427	3.19939																																						437
										426.8	3.15816																																						436.8
										426.6	3.20894																																						436.6
										426.4	3.169																																						436.4
										426.2	3.21369																																						436.2
										426	3.29594																																						436
										425.8	3.31841																																						435.8
										425.6	3.51584																																						435.6
										425.4	3.57635																																						435.4
										425.2	3.73715																																						435.2
										425	3.79575																																						435
										424.8	3.95684																																						434.8
										424.6	4.03925																																						434.6
										424.4	4.20647																																						434.4
										424.2	4.41098																																						434.2
										424	4.52946																																						434
										423.8	4.56977																																						433.8
										423.6	4.56467																																						433.6
										423.4	4.5441																																						433.4
										423.2	4.69498																																						433.2
										423	4.76514																																						433
										422.8	4.7914																																						432.8
										422.6	4.80547																																						432.6
										422.4	4.91062																																						432.4
										422.2	5.10688																																						432.2
										422	5.20859																																						432
										421.8	5.36353																																						431.8
										421.6	5.45964																																						431.6
										421.4	5.70889																																						431.4
										421.2	5.83897																																						431.2
										421	5.88356																																						431
										420.8	5.92591																																						430.8
										420.6	5.92417																																						430.6
										420.4	6.21387																																						430.4
										420.2	6.39595																																						430.2
										420	6.57093																																						430
										419.8	6.61615																																						429.8
										419.6	6.67676																																						429.6
										419.4	6.92859																																						429.4
										419.2	7.08592																																						429.2
										419	7.28854																																						429
										418.8	7.34925																																						428.8
										418.6	7.46511																																						428.6
										418.4	7.57355																																						428.4
										418.2	7.74296																																						428.2
										418	8.0048																																						428
										417.8	8.20507																																						427.8
										417.6	8.38082																																						427.6
										417.4	8.50215																																						427.4
										417.2	8.65536																																						427.2
										417	8.7856																																						427
										416.8	8.98303																																						426.8
										416.6	9.30855																																						426.6
										416.4	9.54609																																						426.4
										416.2	9.6787																																						426.2
										416	9.82947																																						426
										415.8	10.0094																																						425.8
										415.6	10.1914																																						425.6
										415.4	10.4087																																						425.4
										415.2	10.4858																																						425.2
										415	10.7337																																						425
										414.8	11.0663																																						424.8
										414.6	11.4084																																						424.6
										414.4	11.7611																																						424.4
										414.2	11.7766																																						424.2
										414	11.8984																																						424
										413.8	12.1118																																						423.8
										413.6	12.424																																						423.6
										413.4	12.7834																																						423.4
										413.2	13.0702																																						423.2
										413	13.3958																																						423
										412.8	13.661																																						422.8
										412.6	13.8522																																						422.6
										412.4	14.0228																																						422.4
										412.2	14.2364																																						422.2
										412	14.555																																						422
										411.8	14.8121																																						421.8
										411.6	15.2681																																						421.6
										411.4	15.5208																																						421.4
										411.2	15.8974																																						421.2
										411	16.1213																																						421
										410.8	16.4032																																						420.8
										410.6	16.7348																																						420.6
										410.4	17.0078																																						420.4
										410.2	17.399																																						420.2
										410	17.6154																																						420
										409.8	17.893																																						419.8
										409.6	18.1969																																						419.6
										409.4	18.5637																																						419.4
										409.2	18.8905																																						419.2
										409	19.4905																																						419
										408.8	19.7807																																						418.8
										408.6	20.1738																																						418.6
										408.4	20.5295																																						418.4
										408.2	20.9591																																						418.2
										408	21.386																																						418
										407.8	21.7318																																						417.8
										407.6	22.1031																																						417.6
										407.4	22.4419																																						417.4
										407.2	22.7726																																						417.2
										407	23.1967																																						417
										406.8	23.7625																																						416.8
										406.6	24.254																																						416.6
										406.4	24.7038																																						416.4
										406.2	24.9246																																						416.2
										406	25.3086																																						416
										405.8	25.6971																																						415.8
										405.6	26.1826																																						415.6
										405.4	26.5738																																						415.4
										405.2	26.9056																																						415.2
										405	27.4185																																						415
										404.8	27.8543																																						414.8
										404.6	28.4667																																						414.6
										404.4	28.877																																						414.4
										404.2	29.3307																																						414.2
										404	29.7509																																						414
										403.8	30.2419																																						413.8
										403.6	30.7182																																						413.6
										403.4	31.3387																																						413.4
										403.2	31.8427																																						413.2
										403	32.3752																																						413
										402.8	32.7893																																						412.8
										402.6	33.0704																																						412.6
										402.4	33.3503																																						412.4
										402.2	33.7395																																						412.2
										402	34.2647																																						412
										401.8	34.5964																																						411.8
										401.6	35.1476																																						411.6
										401.4	35.4353																																						411.4
										401.2	35.9																																						411.2
										401	36.1923																																						411
										400.8	36.7588																																						410.8
[truncated: 454 more rows]
[truncated: 25 more columns]

## Sheet: den in low PEG concentr
0 mg/ml of a crowder															80 mg/ml of PEG-8000															80 mg/ml of PEG-8000							120 mg/ml of PEG-8000
holo iRFP713															holo iRFP713															holo iRFP713							holo iRFP713
[GdnHCl]	I320(295)	[GdnHCl]	I365(295)	[GdnHCl]	OD690	[GdnHCl]	I715(690)	[GdnHCl]	Parametr A	[GdnHCl]	r	[GdnHCl]	CD222		[GdnHCl]	I320(295)	[GdnHCl]	I365(295)	[GdnHCl]	OD690	[GdnHCl]	I715(690)	[GdnHCl]	Parametr A	[GdnHCl]	r	[GdnHCl]	CD222		l	OD_0.0M GdnHCl	OD_0.7M GdnHCl	OD_1.2M GdnHCl	OD_2M GdnHCl	OD_4M GdnHCl		[GdnHCl]	I320(295)	[GdnHCl]	I365(295)	[GdnHCl]	OD690	[GdnHCl]	I715(690)	[GdnHCl]	Parametr A	[GdnHCl]	r	[GdnHCl]
0	0.979392	0	1.02113	0	0.972185	0	1.00241	0	1.56684	0	0.121217	0	-1		0	0.996326	0	0.995337	0	0.979587	0	0.982034	0	1.56866	0	0.12634	0	-1.0004		810	0.00138182	-0.000515376	0.000257688	0	-0.00064422		0	1.01578	0	1.00452	0	1.00547	0	1.00718	0	1.56888	0	0.134536	0
0	1.00039	0	0.98622	0	0.991663	0	0.994921	0	1.56105	0	0.12717	0	-0.992958		0	0.984598	0	1.00101	0	1.0052	0	1.00834	0	1.575	0	0.127265	0	-0.981115		809	-0.000318182	-0.000515376	0.000257688	0	-0.00064422		0	1.00049	0	0.995588	0	0.9987	0	1.00192	0	1.61694	0	0.135218	0
0	1.01891	0	1.00643	0	0.993354	0	1.00214	0	1.57901	0	0.129608	0	-0.9697		0	1.01351	0	0.998955	0	1.00498	0	1.0125	0	1.55881	0	0.123754	0	-0.997144		808	-0.00201818	-0.000515376	-0.0011596	-0.00141728	-0.00064422		0	1.00378	0	1.02118	0	0.9854	0	1.00139	0	1.63245	0	0.135651	0
0	0.999951	0	1.00092	0	1	0	1.00926	0	1.54901	0	0.126005	0	-1.00262		0	1.00557	0	1.00469	0	1	0	0.997132	0	1.60697	0	0.125	0	-1		807	-0.00261818	-0.000515376	0.000257688	0	-0.00064422		0	0.979954	0	0.978716	0	1	0	0.986954	0	1.58154	0	0.137012	0
0	1.00141	0	0.985301	0.172	1.00538	0	0.991271	0	1.55417	0.172	0.128672	0.172	-0.93731		0	1	0	1	0.413429	0.946301	0	1	0	1.56557	0.413429	0.137922	0.413429	-0.971641		806	-0.000318182	-0.000515376	0.000257688	0	-0.00064422		0	1	0	1	0.517389	0.979465	0	1.00256	0	1.6	0	0.132754	0.517389
0	1	0	1	0.172	0.982976	0	1	0	1.56684	0.172	0.12445	0.172	-0.938334		0.720202	0.911884	0.720202	0.891154	0.413429	0.969109	0.413429	0.949334	0.413429	1.48181	0.413429	0.138933	0.413429	-0.951959		805	-0.00131818	-0.000515376	0.000257688	0	-0.00064422		0.737627	1.05539	0.737627	1.06345	0.517389	0.996004	0	1	0	1.60019	0	0.134533	0.517389
0.172	0.993682	0.172	1.05053	0.172	1.00267	0.172	0.990794	0.172	1.46509	0.172	0.130902	0.172	-0.909818		0.720202	0.928229	0.720202	0.892439	0.413429	0.97469	0.413429	0.914946	0.413429	1.52997	0.413429	0.135099	0.413429	-1.00079		804	-0.00271818	-0.000515376	0.000257688	0	0.000773063		0.737627	1.0416	0.737627	1.08101	0.517389	0.966246	0.517389	0.84399	0.517389	1.56499	0.517389	0.145224	0.517389
0.172	0.968603	0.172	1.04088	0.172	1.00438	0.172	0.997483	0.172	1.44134	0.172	0.128012	0.172	-0.9271		0.720202	0.903087	0.720202	0.888051	0.413429	0.96602	0.413429	0.933119	0.413429	1.498	0.413429	0.136072	0.413429	-0.970284		803	-0.000918182	0.000901907	0.000257688	0.00141728	0.000773063		0.737627	1.03136	0.737627	1.08259	0.517389	0.946625	0.517389	0.841581	0.517389	1.61294	0.517389	0.145961	0.517389
0.172	1.00899	0.172	1.04961	0.402	0.935103	0.172	0.992727	0.172	1.4893	0.402	0.130084	0.402	-0.927926		0.720202	0.923927	0.720202	0.863	0.720202	0.892429	0.413429	0.936507	0.413429	1.49166	0.4134	0.134272	0.720202	-0.727832		802	-0.00121818	0.000901907	0.000257688	0.00141728	0.000773063		0.737627	1.03966	0.737627	1.05501	0.737627	0.947214	0.517389	0.854426	0.517389	1.6284	0.517389	0.146428	0.737627
0.172	1.00126	0.172	1.06661	0.402	0.936697	0.172	0.997011	0.172	1.45414	0.402	0.126644	0.402	-0.90913		0.720202	0.916782	0.720202	0.883661	0.720202	0.870686	0.413429	0.933476	0.413429	1.498	0.720202	0.140734	0.720202	-0.739166		801	-0.00101818	0.000901907	0.000257688	0	0.000773063		0.737627	1.042	0.737627	1.07051	0.737627	0.900268	0.517389	0.85146	0.517389	1.57762	0.517389	0.147897	0.737627
0.172	0.988578	0.172	1.05834	0.402	0.942964	0.172	0.995641	0.172	1.44663	0.402	0.130247	0.402	-0.955764		1.30435	1.34478	1.30435	1.28647	0.720202	0.880967	0.720202	0.875477	0.720202	1.51492	0.720202	0.141245	0.720202	-0.724193		800	-0.00271818	0.000901907	-0.0011596	-0.00141728	0.000773063		1.25737	1.29385	1.25737	1.26051	0.737627	0.929306	0.517389	0.855652	0.517389	1.59623	0.517389	0.145968	0.737627
0.172	0.992224	0.172	1.05328	0.402	0.937635	0.172	0.994731	0.172	1.45929	0.402	0.13003	0.402	-0.926629		1.30435	1.3422	1.30435	1.30102	0.720202	0.893081	0.720202	0.875202	0.720202	1.49873	0.720202	0.143001	0.720202	-0.761341		799	0.000281818	0.000901907	-0.0011596	-0.00141728	0.000773063		1.25737	1.29453	1.25737	1.28002	0.737627	0.937051	0.517389	0.849422	0.517389	1.59604	0.517389	0.145746	0.737627
0.402	0.991314	0.402	1.01364	0.546	0.974193	0.402	0.999166	0.402	1.43911	0.546	0.1266	0.546	-0.942143		1.30435	1.31775	1.30435	1.317	0.964716	0.879358	0.720202	0.875166	0.720202	1.504	0.720202	0.141575	0.964716	-0.712296		798	-0.00121818	0.000901907	-0.0011596	-0.00141728	0.000773063		1.25737	1.30832	1.25737	1.27293	1.05234	0.920011	0.737627	0.904756	0.737627	1.54358	0.737627	0.144872	1.05234
0.402	0.975517	0.402	1.04252	0.546	0.965236	0.402	0.996658	0.402	1.46287	0.546	0.12316	0.546	-0.897606		1.30435	1.32842	1.30435	1.29101	0.964716	0.884369	0.720202	0.875126	0.720202	1.49457	0.720202	0.136981	0.964716	-0.731822		797	-0.00241818	0.000901907	-0.0011596	-0.00141728	0.000773063		1.25737	1.27852	1.25737	1.26076	1.05234	0.913493	0.737627	0.866217	0.737627	1.49809	0.737627	0.14404	1.05234
0.402	0.989361	0.402	0.997843	0.546	0.971857	0.402	0.994187	0.402	1.4149	0.546	0.126762	0.546	-0.904457		1.30435	1.33329	1.30435	1.29887	0.964716	0.877962	0.720202	0.875243	0.720202	1.53537	0.964716	0.147912	0.964716	-0.703665		796	-0.00191818	0.000901907	0.000257688	-0.00141728	0.000773063		1.25737	1.29381	1.25737	1.26856	1.05234	0.948512	0.737627	0.870965	0.737627	1.48342	0.737627	0.13778	1.05234
0.402	0.980188	0.402	1.01169	0.546	0.975168	0.402	0.998963	0.402	1.44491	0.546	0.126546	0.546	-0.915558		1.51036	1.35433	1.51036	1.31771	0.964716	0.88	0.964716	0.882847	0.964716	1.45579	0.964716	0.149498	0.964716	-0.712321		795	-0.00221818	0.00231919	0.000257688	-0.00141728	0.000773063		1.82972	1.32602	1.82972	1.36766	1.05234	0.93	0.737627	0.883326	0.737627	1.53159	0.737627	0.135976	1.05234
0.402	0.991314	0.402	1.00251	0.732	0.988303	0.402	0.997244	0.402	1.45757	0.732	0.129819	0.732	-0.955888		1.51036	1.36097	1.51036	1.31541	1.30435	0.879356	0.964716	0.870351	0.964716	1.50395	0.964716	0.152207	1.30435	-0.741805		794	-0.00221818	0.00373647	0.000257688	-0.00141728	0.000773063		1.82972	1.31251	1.82972	1.35679	1.25737	0.939108	0.737627	0.881316	0.737627	1.51395	0.737627	0.143734	1.25737
0.732	1.1402	0.732	1.17411	0.732	0.989987	0.546	0.985363	0.546	1.36307	0.732	0.131042	0.732	-0.970773		1.51036	1.38738	1.51036	1.30636	1.30435	0.864367	0.964716	0.885345	0.964716	1.46256	0.964716	0.147512	1.30435	-0.76214		793	8.18182e-05	0.00373647	0.000257688	0	0.000773063		1.82972	1.31558	1.82972	1.35754	1.25737	0.883239	1.05234	0.873056	1.05234	1.48768	1.05234	0.140753	1.25737
0.732	1.09552	0.732	1.15832	0.732	0.980885	0.546	0.985192	0.546	1.36886	0.732	0.131204	0.732	-0.951109		1.51036	1.37666	1.51036	1.31021	1.30435	0.87096	0.964716	0.889181	0.964716	1.46564	0.964716	0.146041	1.30435	-0.714059		792	-0.00361818	0.00373647	0.000257688	0	0.000773063		1.82972	1.30977	1.82972	1.37211	1.25737	0.927282	1.05234	0.862655	1.05234	1.53326	1.05234	0.142285	1.25737
0.732	1.10937	0.732	1.17216	0.732	0.987614	0.546	0.980742	0.546	1.3712	0.732	0.130987	0.732	-0.999896		1.51036	1.36983	1.51036	1.31242	1.30435	0.879998	0.964716	0.883392	0.964716	1.47199	1.30435	0.135142	1.30435	-0.758493		791	-0.00511818	0.00231919	0.000257688	0	0.00219035		1.82972	1.31597	1.82972	1.36353	1.25737	0.919327	1.05234	0.888868	1.05234	1.54796	1.05234	0.141467	1.25737
0.732	1.10019	0.732	1.16299	0.982	0.958968	0.546	0.990046	0.546	1.37636	0.982	0.131462	0.982	-0.964395		2.16275	1.34702	2.16275	1.46227	1.51036	0.880367	1.30435	0.863784	1.30435	1.51578	1.30435	0.134085	1.51036	-0.700373		790	-0.000818182	0.00231919	0.000257688	0	0.00219035		2.27616	1.30906	2.27616	1.44842	1.82972	0.803512	1.05234	0.869648	1.05234	1.49969	1.05234	0.144575	1.82972
0.732	1.11132	0.732	1.17411	0.982	0.965384	0.546	0.982549	0.546	1.38902	0.982	0.131624	0.982	-1.01386		2.16275	1.32591	2.16275	1.46452	1.51036	0.865349	1.30435	0.851457	1.30435	1.53197	1.30435	0.135522	1.51036	-0.719572		789	-0.00191818	0.000901907	0.000257688	0	0.00219035		2.27616	1.33395	2.27616	1.44578	1.82972	0.818328	1.05234	0.87522	1.05234	1.51737	1.05234	0.141474	1.82972
0.546	1.00126	0.546	1.15847	0.982	0.958836	0.546	0.984779	0.546	1.38903	0.982	0.131408	0.982	-0.982958		2.16275	1.33362	2.16275	1.48269	1.51036	0.870965	1.30435	0.845665	1.30435	1.48381	1.30435	0.142192	1.51036	-0.721384		788	-0.000918182	0.000901907	0.00167497	0	0.000773063		2.27616	1.33272	2.27616	1.46446	1.82972	0.859644	1.05234	0.873889	1.05234	1.51719	1.05234	0.141259	1.82972
0.546	1.01774	0.546	1.15158	0.982	0.955563	0.732	0.972484	0.732	1.44805	0.982	0.130846	0.982	-0.982958		2.16275	1.32429	2.16275	1.44415	1.51036	0.88101	1.30435	0.849922	1.30435	1.52521	1.30435	0.135163	1.51036	-0.676129		787	-0.00251818	0.000901907	0.00167497	0	0.000773063		2.27616	1.29971	2.27616	1.43081	1.82972	0.842878	1.25737	0.856663	1.25737	1.59483	1.25737	0.140264	1.82972
0.546	1.0173	0.546	1.14929	1.322	0.901593	0.732	0.980785	0.732	1.45384	1.322	0.134184	1.322	-0.799447		2.16275	1.33271	2.16275	1.46341	1.6048	0.873445	1.30435	0.852707	1.30435	1.52212	1.51036	0.141756	1.6048	-0.876817		786	-0.00171818	0.00231919	0.00167497	0	0.000773063		2.27616	1.31886	2.27616	1.44737	1.98411	0.785824	1.25737	0.82832	1.25737	1.56963	1.25737	0.136924	1.98411
0.546	0.998348	0.546	1.17501	1.322	0.895478	0.732	0.975876	0.732	1.42384	1.322	0.134347	1.322	-0.845766		2.28213	1.34433	2.28213	1.50995	1.6048	0.848623	1.51036	0.859554	1.51036	1.51917	1.51036	0.140764	1.6048	-0.849155		785	-0.00181818	0.00373647	0.00167497	0	0.000773063		2.48559	1.22868	2.48559	1.40836	1.98411	0.835473	1.25737	0.848418	1.25737	1.59281	1.25737	0.136457	1.98411
0.546	1.00812	0.546	1.18558	1.322	0.89242	0.732	0.952649	0.732	1.459	1.322	0.13413	1.322	-0.795449		2.28213	1.33318	2.28213	1.50167	1.6048	0.869077	1.51036	0.852135	1.51036	1.53081	1.51036	0.142273	1.6048	-0.892433		784	-0.00351818	0.00515376	0.00309225	0.00141728	0.000773063		2.48559	1.23185	2.48559	1.42285	1.98411	0.815552	1.25737	0.852878	1.25737	1.57639	1.25737	0.137363	1.98411
0.546	1.00855	0.546	1.16399	1.322	0.896497	0.732	0.970449	0.732	1.46651	1.322	0.133568	1.322	-0.871139		2.28213	1.35506	2.28213	1.48364	1.6048	0.874082	1.51036	0.82824	1.51036	1.56278	1.51036	0.140188	1.6048	-0.88463		783	-0.00301818	0.00515376	0.00309225	0.00141728	0.000773063		2.48559	1.24173	2.48559	1.40452	1.98411	0.805552	1.25737	0.84657	1.25737	1.58338	1.25737	0.138268	1.98411
0.982	1.19125	0.982	1.34589	1.605	0.923511	0.982	0.950269	0.982	1.37077	1.605	0.134467	1.4809	-0.853626		2.28213	1.35851	2.28213	1.49007	1.74083	0.87325	1.51036	0.849856	1.51036	1.55335	1.51036	0.140854	1.74083	-0.854194		782	-0.00201818	0.00515376	0.00309225	0.00283457	0.00219035		2.48559	1.22407	2.48559	1.42601	2.48559	0.697711	1.82972	0.867131	1.82972	1.50837	1.82972	0.13476	2.48559
0.982	1.21385	0.982	1.32154	1.605	0.92969	0.982	0.948669	0.982	1.42266	1.605	0.136716	1.4809	-0.866918		2.28213	1.34777	2.28213	1.49633	1.74083	0.861817	1.51036	0.847446	1.51036	1.54245	1.6048	0.135332	1.74083	-0.827246		781	-0.00381818	0.00515376	0.00450954	0.00141728	0.00219035		2.48559	1.23158	2.48559	1.41543	2.48559	0.675936	1.82972	0.847957	1.82972	1.50535	1.82972	0.135191	2.48559
0.982	1.193	0.982	1.35094	1.605	0.923385	0.982	0.952869	0.982	1.36794	1.605	0.135714	1.4809	-0.849357		2.34191	1.32058	2.34191	1.53574	1.74083	0.878795	1.6048	0.859747	1.6048	1.40925	1.6048	0.140566	1.74083	-0.849923		780	-0.00141818	0.00515376	0.00309225	0.00141728	0.00219035		2.68366	1.23453	2.68366	1.47261	2.48559	0.700643	1.82972	0.874568	1.82972	1.50697	1.82972	0.136898	2.48559
0.982	1.18571	0.982	1.32751	1.605	0.920232	0.982	0.953319	0.982	1.38331	1.605	0.133276	1.4809	-0.892925		2.34191	1.31207	2.34191	1.52003	1.74083	0.870794	1.6048	0.855535	1.6048	1.42544	1.6048	0.144198	1.74083	-0.878063		779	-0.00361818	0.00373647	0.00309225	0	0.000773063		2.68366	1.25069	2.68366	1.48726	2.48559	0.692906	1.82972	0.853111	1.82972	1.48868	1.82972	0.136905	2.48559
0.982	1.18498	0.982	1.35002	1.984	0.864914	0.982	0.951169	0.982	1.3596	1.984	0.128428	1.605	-0.917222		2.34191	1.33096	2.34191	1.48402	1.95439	0.85	1.6048	0.852735	1.6048	1.41601	1.6048	0.137876	1.95439	-0.902253		778	-0.00131818	0.00373647	0.00167497	0	0.000773063		2.68366	1.25294	2.68366	1.50912	2.58155	0.561529	1.82972	0.860692	1.82972	1.50232	1.82972	0.133701	2.58155
0.982	1.19373	0.982	1.339	1.984	0.866388	0.982	0.951269	0.982	1.38068	1.984	0.124988	1.605	-0.877803		2.34191	1.33321	2.34191	1.48914	1.95439	0.81679	1.6048	0.844398	1.6048	1.4191	1.6048	0.139499	1.95439	-0.781898		777	-0.00201818	0.00373647	0.00167497	0	0.000773063		2.68366	1.25252	2.68366	1.50923	2.58155	0.479961	1.98411	0.749504	1.98411	1.43316	1.98411	0.142162	2.58155
1.322	1.16331	1.322	1.2642	1.984	0.858423	1.322	0.91882	1.322	1.32905	1.984	0.12859	1.605	-0.828138		2.34191	1.3242	2.34191	1.50723	1.95439	0.836	1.6048	0.851811	1.6048	1.42544	1.74083	0.136933	1.95439	-0.866163		776	-0.00321818	0.00373647	0.00167497	0	0.000773063		2.68366	1.24767	2.68366	1.49456	2.58155	0.539068	1.98411	0.761406	1.98411	1.47706	1.98411	0.141444	2.58155
1.322	1.14751	1.322	1.24841	1.984	0.864311	1.322	0.907426	1.322	1.35281	1.984	0.128373	1.605	-0.87093		2.51556	1.26494	2.51556	1.53898	1.95439	0.833126	1.74083	0.857759	1.74083	1.37273	1.74083	0.137197	1.95439	-0.797536		775	-0.00221818	0.00515376	0.00167497	0.00141728	0.00219035		2.84011	1.07167	2.84011	1.61902	2.58155	0.43756	1.98411	0.761593	1.98411	1.49123	1.98411	0.142993	2.58155
1.322	1.16136	1.322	1.23261	2.342	0.741685	1.322	0.901795	1.322	1.33484	2.342	0.131254	1.984	-0.970588		2.51556	1.26966	2.51556	1.55037	2.3	0.807162	1.74083	0.849422	1.74083	1.42089	1.74083	0.138667	2.3	-0.815408		774	-0.00281818	0.00657104	0.00167497	0.00141728	0.00219035		2.84011	1.08187	2.84011	1.60351	3.04523	0.0709271	1.98411	0.751263	1.98411	1.44472	1.98411	0.143451	3.04523
1.322	1.15218	1.322	1.21681	2.342	0.746647	1.322	0.923826	1.322	1.35206	2.342	0.132433	1.984	-1.0345		2.51556	1.24139	2.51556	1.57901	2.3	0.704096	1.74083	0.845263	1.74083	1.37949	1.74083	0.141181	2.3	-0.714593		773	-0.00101818	0.00657104	0.00309225	0.00283457	0.00360763		2.84011	1.08525	2.84011	1.60208	3.04523	0.164889	1.98411	0.759774	1.98411	1.46176	1.98411	0.143424	3.04523
1.322	1.16331	1.322	1.20101	2.342	0.741583	1.322	0.912967	1.322	1.34751	2.342	0.12398	1.984	-0.990038		2.51556	1.28336	2.51556	1.56181	2.3	0.747051	1.74083	0.871776	1.74083	1.38258	1.74083	0.135159	2.3	-0.807019		772	-0.00231818	0.00657104	0.00309225	0.00283457	0.00219035		2.84011	1.06955	2.84011	1.59894	3.04523	0.0809006	1.98411	0.756708	1.98411	1.46159	1.98411	0.140006	3.04523
1.605	1.27817	1.605	1.46466	2.342	0.739052	1.605	0.874681	1.605	1.32579	2.342	0.129223	1.984	-0.934023		2.51556	1.26484	2.51556	1.55754	2.3	0.78625	1.74083	0.87482	1.74083	1.38892	1.95439	0.134388	2.3	-0.760768		771	-0.00501818	0.00657104	0.00309225	0.00425185	0.00219035		2.84011	1.07709	2.84011	1.60589	3.04523	0.128187	2.27616	0.7702	2.27616	1.41019	2.33593	0.137881	3.04523
1.605	1.2904	1.605	1.47106	2.612	0.50304	1.605	0.890891	1.605	1.33265	2.612	0.124536	2.342	-0.700886		2.63559	1.20246	2.63559	1.57399	2.56355	0.675941	1.95439	0.838029	1.95439	1.37825	1.95439	0.136786	2.56355	-0.752558		770	-0.00471818	0.00657104	0.00309225	0.00425185	0.000773063		3.06336	1.0717	3.06336	1.96052	3.53004	0.0657772	2.27616	0.767009	2.27616	1.43787	2.33593	0.133855	3.53004
1.605	1.32082	1.605	1.45314	2.612	0.499629	1.605	0.876468	1.605	1.33781	2.612	0.124481	2.342	-0.622524		2.63559	1.17522	2.63559	1.61466	2.56355	0.576668	1.95439	0.841575	1.95439	1.36206	1.95439	0.137789	2.56355	-0.616173		769	-0.00381818	0.00657104	0.00309225	0.00283457	0.000773063		3.06336	1.06925	3.06336	1.94758	3.53004	0.0632793	2.27616	0.747986	2.27616	1.42028	2.33593	0.136215	3.53004
1.605	1.34498	1.605	1.44093	2.612	0.497923	1.605	0.914818	1.605	1.34531	2.612	0.12412	2.342	-0.697382		2.63559	1.21689	2.63559	1.60454	2.56355	0.54419	1.95439	0.836646	1.95439	1.41022	1.95439	0.133987	2.56355	-0.539456		768	-0.00181818	0.00515376	0.00167497	0.00283457	0.000773063		3.06336	1.05853	3.06336	1.96985	3.53004	0.0594593	2.27616	0.774355	2.27616	1.41803	2.33593	0.135865	3.53004
1.605	1.30859	1.605	1.45745	2.612	0.500197	1.605	0.889214	1.605	1.36434	2.612	0.126656	2.342	-0.6412		2.63559	1.20262	2.63559	1.57165	2.56355	0.625	1.95439	0.828723	1.95439	1.36882	1.95439	0.135336	2.56355	-0.606077		767	-0.00171818	0.00515376	0.00309225	0.00283457	0.000773063		3.06336	1.07843	3.06336	1.92106	3.53004	0.0612793	2.27616	0.764887	2.27616	1.42159	2.33593	0.134534	3.53004
1.984	1.43081	1.984	1.67478	2.822	0.203754	1.984	0.884783	1.984	1.32346	2.822	0.0964785	2.612	-0.650089		2.63559	1.1993	2.63559	1.59121	3.02711	0.277414	1.95439	0.836243	1.95439	1.37191	2.16275	0.131362	3.02711	-0.350197		766	-0.00371818	0.00515376	0.00309225	0.00283457	0.000773063		3.06336	1.0866	3.06336	1.94975	4.07274	0.00499574	2.33593	0.655679	2.33593	1.3816	2.33593	0.135432	4.07274
1.984	1.46814	1.984	1.66651	2.822	0.205117	1.984	0.885883	1.984	1.36468	2.822	0.0984807	2.612	-0.622524		2.91244	1.08872	2.91244	1.86081	3.02711	0.148118	2.16275	0.805131	2.16275	1.37424	2.16275	0.130442	3.02711	-0.417533		765	-0.00261818	0.00515376	0.00309225	0.00283457	0.000773063		3.36609	0.965388	3.36609	2.3153	4.07274	0.0468314	2.33593	0.666154	2.33593	1.42393	2.48559	0.130409	4.07274
1.984	1.42192	1.984	1.64263	2.822	0.203726	1.984	0.888283	1.984	1.34103	2.822	0.097954	2.612	-0.591743		2.91244	1.0906	2.91244	1.88197	3.02711	0.226318	2.16275	0.796745	2.16275	1.34227	2.16275	0.13277	3.02711	-0.348942		764	-0.00231818	0.00657104	0.00309225	0.00283457	0.00219035		3.36609	0.94997	3.36609	2.29695	4.07274	0.00479591	2.33593	0.668734	2.33593	1.43758	2.48559	0.131828	4.07274
1.984	1.48826	1.984	1.69775	2.822	0.20303	1.984	0.886633	1.984	1.358	2.822	0.0976378	2.612	-0.6412		2.91244	1.10902	2.91244	1.86752	3.02711	0.19108	2.16275	0.808054	2.16275	1.33524	2.16275	0.133743	3.02711	-0.400832		763	-0.00301818	0.00657104	0.00309225	0.00283457	0.00219035		3.36609	0.931765	3.36609	2.3471	4.07274	0.047768	2.33593	0.661025	2.33593	1.39275	2.48559	0.131071	4.07274
1.984	1.44583	1.984	1.6587	2.973	0.0662499	1.984	0.877483	1.984	1.35031	2.973	0.0780192	2.822	-0.330197		2.91244	1.10104	2.91244	1.91182	3.20246	0.0451977	2.16275	0.818317	2.16275	1.34227	2.16275	0.128657	3.20246	-0.252362		762	-0.00161818	0.00798832	0.00450954	0.00283457	0.00219035		3.36609	0.943031	3.36609	2.30443	4.31156	0.0703655	2.33593	0.651175	2.33593	1.40917	2.48559	0.13281	4.31156
1.984	1.45108	1.984	1.66789	2.973	0.0663628	1.984	0.884633	1.984	1.34753	2.973	0.0767283	2.822	-0.369902		2.91244	1.09735	2.91244	1.88053	3.20246	0.0695581	2.16275	0.807062	2.16275	1.35076	2.28213	0.123407	3.20246	-0.184858		761	-0.00341818	0.00798832	0.00450954	0.00283457	0.00219035		3.36609	0.947526	3.36609	2.31595	4.31156	0.0499574	2.33593	0.660553	2.33593	1.40901	2.48559	0.131077	4.31156
2.342	1.65507	2.342	1.89802	2.973	0.0657527	2.342	0.799936	2.342	1.34228	2.973	0.0891689	2.822	-0.340103		3.02711	0.964062	3.02711	1.94551	3.20246	0.0533898	2.28213	0.794571	2.18064	1.16962	2.28213	0.125608	3.20246	-0.222267		760	-0.00251818	0.00798832	0.00450954	0.00283457	0.00219035		3.53004	0.886275	3.53004	2.20489	4.31156	0.0675509	2.48559	0.64825	2.48559	1.36072	2.65	0.121835	4.31156
2.342	1.6644	2.342	1.88654	2.973	0.0662037	2.342	0.791297	2.342	1.35819	2.973	0.0813152	2.822	-0.352991		3.02711	0.964539	3.02711	1.91192	3.20246	0.0659493	2.28213	0.776605	2.18064	1.18582	2.28213	0.124277	3.20246	-0.208555		759	-0.00261818	0.00798832	0.00592682	0.00425185	0.00219035		3.53004	0.879693	3.53004	2.23034	4.31156	0.0559565	2.48559	0.635233	2.48559	1.35287	2.65	0.122453	4.31156
2.342	1.66848	2.342	1.94534	3.944	0.0768964	2.342	0.797875	2.342	1.32029	3.944	0.0568698	2.973	-0.315681		3.02711	0.965769	3.02711	1.95345	3.51789	0.0743617	2.28213	0.764109	2.18064	1.17639	2.28213	0.12203	3.51789	-0.184513		758	-0.00321818	0.00940561	0.00592682	0.00425185	0.00219035		3.53004	0.892014	3.53004	2.2086			2.48559	0.634114	2.48559	1.38073	2.65	0.12304
2.342	1.66309	2.342	1.92099	3.944	0.0763748	2.342	0.812508	2.342	1.3326	3.944	0.0616322	2.973	-0.290249		3.02711	0.963827	3.02711	1.94275	3.51789	0.0733882	2.28213	0.774506	2.18064	1.17947	2.28213	0.124242	3.51789	-0.169648		757	-0.00191818	0.00798832	0.0073441	0.00566913	0.00219035		3.53004	0.874423	3.53004	2.21085			2.48559	0.643219	2.48559	1.34041	2.65	0.124077
2.342	1.67475	2.342	1.89022	3.944	0.0761141	2.342	0.797995	2.342	1.36387	3.944	0.0616322	2.973	-0.301248		3.02711	0.964549	3.02711	1.93841	3.51789	0.0748339	2.28213	0.788535	2.18064	1.18582	2.34191	0.125612	3.51789	-0.176077		756	-0.000518182	0.00940561	0.0073441	0.00708641	0.00219035		3.53004	0.883101	3.53004	2.21367			2.48559	0.640204	2.48559	1.3586	2.65	0.122458
2.342	1.66513	2.342	1.90813	3.944	0.0764618	2.342	0.799922	2.342	1.34327	3.944	0.0621635	2.973	-0.301248		3.20246	0.882376	3.20246	2.0849	3.51789	0.0741525	2.34191	0.761184	2.28213	1.32223	2.34191	0.126497	3.51789	-0.176077		755	-0.00251818	0.00940561	0.0073441	0.00708641	0.000773063		3.91996	0.761414	3.91996	2.17022			2.65	0.419426	2.65	1.31955	2.65	0.12279
2.612	1.97584	2.612	2.49472	5.824	0.0882443	2.612	0.542003	2.612	1.21915	5.824	0.0606333	3.944	-0.223474		3.20246	0.885783	3.20246	2.083	4.14004	0.0589198	2.34191	0.779151	2.28213	1.31867	2.34191	0.124732	4.14004	-0.18702		754	-0.00111818	0.00940561	0.0073441	0.00566913	0.000773063		3.91996	0.772396	3.91996	2.15094			2.65	0.407336	2.65	1.35997	2.68366	0.120018
2.612	1.96462	2.612	2.46027	5.824	0.0876459	2.612	0.543149	2.612	1.22913	5.824	0.0582474	3.944	-0.213869		3.20246	0.850112	3.20246	2.09352	4.14004	0.0437853	2.34191	0.752847	2.28213	1.30247	2.34191	0.127853	4.14004	-0.206679		753	-0.00171818	0.0108229	0.0073441	0.00566913	0.00219035		3.91996	0.761426	3.91996	2.20747			2.65	0.411805	2.65	1.37301	2.68366	0.121324
2.612	1.99276	2.612	2.4474	5.824	0.0873466	2.612	0.542676	2.612	1.25337	5.824	0.061013	3.944	-0.201769		3.20246	0.870766	3.20246	2.0838	4.14004	0.056563	2.34191	0.748688	2.28213	1.35063	2.34191	0.126993	4.14004	-0.179539		752	-0.000418182	0.00940561	0.0073441	0.00566913	0.00219035		3.91996	0.786239	3.91996	2.18734			2.65	0.409952	2.65	1.3302	2.68366	0.121013
2.612	1.97949	2.612	2.48599	5.824	0.0877456	2.612	0.533557	2.612	1.22573	5.824	0.0599653	3.944	-0.212195		3.20246	0.872259	3.20246	2.0863	4.14004	0.044661	2.34191	0.764052	2.28213	1.33771	2.51556	0.110593	4.14004	-0.210812		751	-0.00261818	0.0108229	0.0073441	0.00708641	0.00219035		3.91996	0.770369	3.91996	2.17899			2.65	0.405409	2.65	1.34588	2.68366	0.120627
2.612	1.95397	2.612	2.46624			2.612	0.534174	2.612	1.2196			5.824	-0.16411		4.06662	0.788461	4.06662	2.27073			2.51556	0.625309	2.34191	1.27687	2.51556	0.111372				750	-0.000918182	0.0108229	0.0073441	0.00708641	0.00360763		4.35449	0.794196	4.35449	2.28823			2.65	0.410786	2.65	1.34572	2.68366	0.120633
2.612	1.97337	2.612	2.47083			2.612	0.539112	2.612	1.22933			5.824	-0.174916		4.06662	0.786794	4.06662	2.31827			2.51556	0.62115	2.34191	1.28152	2.51556	0.114857				749	0.000181818	0.0122402	0.0073441	0.00708641	0.00360763		4.35449	0.772671	4.35449	2.25282			2.68366	0.554818	2.68366	1.3102	2.84011	0.108387
2.822	2.20855	2.822	3.25448			2.822	0.179595	2.822	1.04468			5.824	-0.167398		4.06662	0.776912	4.06662	2.27876			2.51556	0.633646	2.34191	1.27209	2.51556	0.116088				748	0.000981818	0.0122402	0.0073441	0.00708641	0.00360763		4.35449	0.780989	4.35449	2.27429			2.68366	0.567006	2.68366	1.31257	2.84011	0.109567
2.822	2.21934	2.822	3.17915			2.822	0.1793	2.822	1.07453			5.824	-0.157927		4.06662	0.776613	4.06662	2.24528			2.51556	0.625309	2.34191	1.27518	2.51556	0.11166				747	0.00148182	0.0122402	0.00876139	0.00708641	0.00360763		4.35449	0.768547	4.35449	2.265			2.68366	0.55784	2.68366	1.29755	2.84011	0.108937
2.822	2.20943	2.822	3.19293			2.822	0.184923	2.822	1.06512						4.06662	0.782195	4.06662	2.27826			2.51556	0.62115	2.34191	1.3041	2.56355	0.103133				746	0.00128182	0.0122402	0.00876139	0.00708641	0.00219035		4.35449	0.779101	4.35449	2.27009			2.68366	0.554872	2.68366	1.29634	2.84011	0.110382
2.822	2.22386	2.822	3.21681			2.822	0.184863	2.822	1.06418												2.56355	0.481707	2.51556	1.1524	2.56355	0.10386				745	0.00148182	0.0122402	0.00876139	0.00708641	0.00219035								2.68366	0.558634	2.68366	1.3041	2.84011	0.108942
2.822	2.20433	2.822	3.29031			2.822	0.178071	2.822	1.03128												2.56355	0.490044	2.51556	1.20056	2.56355	0.105743				744	0.000681818	0.0136575	0.00876139	0.00708641	0.00219035								2.84011	0.347276	2.84011	1.03776	3.04523	0.0891394
2.822	2.21307	2.822	3.22692			2.822	0.18135	2.822	1.05576												2.56355	0.492912	2.51556	1.16859	2.56355	0.102825				743	0.00148182	0.0136575	0.0101787	0.0085037	0.000773063								2.84011	0.338461	2.84011	1.05696	3.04523	0.0888551
2.973	1.66542	2.973	3.77997			2.973	0.00747522	2.973	0.682454												2.56355	0.477548	2.51556	1.16225	2.56355	0.106562				742	0.00198182	0.0136575	0.0101787	0.0085037	0.00219035								2.84011	0.345862	2.84011	1.0612	3.04523	0.0888591
2.973	1.67519	2.973	3.74644			2.973	0.0068144	2.973	0.69259												2.56355	0.492912	2.51556	1.20669	2.63559	0.106665				741	0.00168182	0.0150747	0.011596	0.00992098	0.00219035								2.84011	0.34701	2.84011	1.04845	3.04523	0.0890196
2.973	1.69414	2.973	3.70326			2.973	0.00590266	2.973	0.708618												2.63559	0.520563	2.56355	1.1256	2.63559	0.108568				740	0.00128182	0.016492	0.011596	0.0113383	0.00219035								2.84011	0.344652	2.84011	1.05106	3.04523	0.0891394
2.973	1.67825	2.973	3.75517			2.973	0.00691377	2.973	0.692307												2.63559	0.512226	2.56355	1.10941	2.63559	0.109495				739	0.00378182	0.0179093	0.0130132	0.0113383	0.00219035								3.04523	0.0319126	3.04523	0.977696	3.04523	0.090034
2.973	1.66163	2.973	3.77354			2.973	0.00803418	2.973	0.682095												2.63559	0.508066	2.56355	1.15757	2.63559	0.107417				738	0.00448182	0.0179093	0.0130132	0.0113383	0.00219035								3.04523	0.0346817	3.04523	1.00765	3.06336	0.0936523
2.973	1.6749	2.973	3.75149			2.973	0.00702804	2.973	0.691544												2.63559	0.52343	2.56355	1.11617	2.63559	0.106346				737	0.00288182	0.0193266	0.0144305	0.0127555	0.00360763								3.04523	0.0335287	3.04523	1.01731	3.06336	0.0931795
3.944	1.43883	3.944	4.21452			3.944	0.00340809	3.944	0.528829												2.63559	0.520563	2.56355	1.11926	2.87024	0.0794565				736	0.00518182	0.0193266	0.0144305	0.0127555	0.00360763								3.04523	0.0382702	3.04523	0.985587	3.06336	0.0941936
3.944	1.42032	3.944	4.20303			3.944	0.00203739	3.944	0.523436												2.87024	0.0786194	2.63559	1.06589	2.87024	0.0808742				735	0.00518182	0.0207439	0.0158478	0.0127555	0.00360763								3.04523	0.0353649	3.04523	0.997209	3.06336	0.093952
3.944	1.41842	3.944	4.24483			3.944	0.00206476	3.944	0.517565												2.87024	0.0759496	2.63559	1.08208	2.87024	0.0800166				734	0.00628182	0.0221612	0.0158478	0.0141728	0.00360763								3.04523	0.0347516	3.04523	0.997091	3.06336	0.0948948
3.944	1.44685	3.944	4.20211			3.944	0.000457729	3.944	0.533324												2.87024	0.0790851	2.63559	1.07265	2.87024	0.0792189				733	0.00738182	0.0221612	0.0172651	0.0155901	0.00360763								3.06336	0.124177	3.06336	0.89899	3.36609	0.0669326
3.944	1.42702	3.944	4.20028			3.944	0.000228865	3.944	0.526211												2.87024	0.0794791	2.63559	1.07574	2.87024	0.0814668				732	0.00868182	0.0235784	0.0186824	0.0170074	0.00360763								3.06336	0.120734	3.06336	0.927687	3.36609	0.067661
3.944	1.43023	3.944	4.21268			3.944	0.00163937	3.944	0.525858												2.87024	0.0782833	2.63559	1.12016	2.91244	0.0862083				731	0.00958182	0.0249957	0.0200996	0.0184247	0.00360763								3.06336	0.130001	3.06336	0.895052	3.36609	0.0674875
5.824	1.43242	5.824	4.59118			5.824	-0.000455921	5.824	0.483262												2.91244	0.227515	2.87024	0.697295	2.91244	0.0871322				730	0.0118818	0.026413	0.0215169	0.019842	0.00502491								3.06336	0.127186	3.06336	0.932587	3.36609	0.0672722
5.824	1.46727	5.824	4.57005			5.824	0.00275296	5.824	0.497285												2.91244	0.226679	2.87024	0.745455	2.91244	0.0869209				729	0.0140818	0.0278303	0.0229342	0.0212592	0.00360763								3.06336	0.125524	3.06336	0.913438	3.36609	0.0663428
5.824	1.46625	5.824	4.58383			5.824	0.00318148	5.824	0.495457												2.91244	0.225576	2.87024	0.704057	2.91244	0.0850376				728	0.0157818	0.0292476	0.0243515	0.0212592	0.00360763								3.36609	0.00733111	3.36609	0.686105	3.53004	0.0661962
5.824	1.47587	5.824	4.61644			5.824	0.0034655	5.824	0.495189												2.91244	0.226804	2.87024	0.707145	2.91244	0.0853894				727	0.0162818	0.0320821	0.0257688	0.0240938	0.00360763								3.36609	0.00481598	3.36609	0.66789	3.53004	0.0658157
5.824	1.44875	5.824	4.60588			5.824	0.00299463	5.824	0.48718												2.91244	0.226644	2.87024	0.713488	3.02711	0.0772931				726	0.0201818	0.0334994	0.0271861	0.0255111	0.00360763								3.36609	0.00474966	3.36609	0.661524	3.53004	0.066689
5.824	1.45808	5.824	4.59348			5.824	0.00238773	5.824	0.491669												3.02711	0.106113	2.91244	0.870454	3.02711	0.0781215				725	0.0236818	0.036334	0.0300206	0.0283457	0.00360763								3.36609	0.00679033	3.36609	0.668917	3.53004	0.066692
																					3.02711	0.107099	2.91244	0.862123	3.02711	0.0783572				724	0.0250818	0.0377513	0.0328552	0.0311802	0.00360763								3.36609	0.00592177	3.36609	0.671086	3.53004	0.0690873
																					3.02711	0.110926	2.91244	0.883318	3.02711	0.077576				723	0.0273818	0.0405858	0.037107	0.0340148	0.00360763								3.53004	0.00226954	3.53004	0.630482	3.91996	0.0606312
																					3.02711	0.109716	2.91244	0.856763	3.02711	0.0780987				722	0.0310818	0.0448377	0.0399416	0.0368494	0.00502491								3.53004	0.000958815	3.53004	0.618645	3.91996	0.0604378
																					3.02711	0.108464	2.91244	0.868084	3.1722	0.062051				721	0.0346818	0.0490895	0.0441935	0.0411012	0.00502491								3.53004	0.000321305	3.53004	0.633474	3.91996	0.0604405
																					3.1722	0.00363539	3.02711	0.738144	3.1722	0.0627161				720	0.0394818	0.0533414	0.0484453	0.0453531	0.0064422								3.53004	0.00288665	3.53004	0.620453	3.91996	0.0603489
																					3.1722	0.00479135	3.02711	0.751278	3.1722	0.0631756				719	0.0430818	0.0575932	0.0526972	0.0481876	0.0064422								3.53004	0.00160908	3.53004	0.625743	3.91996	0.0617122
																					3.1722	0.00224351	3.02711	0.736343	3.1722	0.0614325				718	0.0491818	0.0618451	0.056949	0.0524395	0.0064422								3.6091	0.000801754	3.6091	0.566766	4.07274	0.0624765
																					3.1722	0.00524902	3.02711	0.738854	3.1722	0.0652926				717	0.0536818	0.0660969	0.0626181	0.0581086	0.0064422								3.6091	0.00204289	3.6091	0.58413	4.07274	0.062161
																					3.1722	0.00397982	3.02711	0.741107	3.20246	0.0693832				716	0.0610818	0.0703488	0.06687	0.0623605	0.0064422								3.6091	0.00264307	3.6091	0.589731	4.07274	0.0628376
																					3.20246	0.0132032	3.1722	0.577545	3.20246	0.0699357				715	0.0659818	0.0746006	0.0711218	0.0680296	0.0064422								3.6091	0.00305301	3.6091	0.571341	4.07274	0.0638496
																					3.20246	0.0121468	3.1722	0.625705	3.20246	0.0701268				714	0.0715818	0.0788525	0.076791	0.0722814	0.0064422								3.6091	0.00184358	3.6091	0.578078	4.07274	0.0643219
																					3.20246	0.0136009	3.1722	0.584307	3.20246	0.0705729				713	0.0760818	0.0845216	0.0810428	0.0765333	0.0064422								3.6091	0.00207686	3.6091	0.578009	4.07274	0.0624064
																					3.20246	0.0151144	3.1722	0.587395	3.20246	0.0694277				712	0.0840818	0.0901907	0.0867119	0.0822024	0.0064422								3.91996	0.00126826	3.91996	0.551293	4.31156	0.06282
																					3.20246	0.0135163	3.1722	0.593738	3.51789	0.0640528				711	0.0889818	0.0958599	0.0923811	0.0878715	0.0064422								3.91996	0.00158722	3.91996	0.563974	4.31156	0.0624037
																					3.51789	0.00169163	3.20246	0.631294	3.51789	0.0647393				710	0.0966818	0.101529	0.0980502	0.0921234	0.0064422								3.91996	0.000321494	3.91996	0.542	4.31156	0.0620919
																					3.51789	0.00195224	3.20246	0.634402	3.51789	0.0652137				709	0.102782	0.107198	0.103719	0.0977925	0.0064422								3.91996	0.000954358	3.91996	0.564675	4.31156	0.0607602
																					3.51789	0.00225313	3.20246	0.606026	3.51789	0.0642808				708	0.110982	0.112867	0.109388	0.103462	0.00785948								3.91996	0.00103283	3.91996	0.555427	4.31156	0.0609547
																					3.51789	0.0039566	3.20246	0.623372	3.51789	0.0603329				707	0.114782	0.118536	0.115058	0.107714	0.00785948								4.07274	0.00326038	4.07274	0.469413	4.31156	0.0614105
																					3.51789	0.0024634	3.20246	0.623753	4.06662	0.0611436				706	0.121582	0.124206	0.120727	0.113383	0.00785948								4.07274	0.00142345	4.07274	0.483794	4.35449	0.0615439
																					4.06662	0.0019164	3.51789	0.564286	4.06662	0.0644698				705	0.124982	0.128457	0.124979	0.116217	0.00785948								4.07274	-0.00163584	4.07274	0.488433	4.35449	0.0612332
																					4.06662	0.00290169	3.51789	0.612446	4.06662	0.0661105				704	0.131282	0.132709	0.12923	0.120469	0.00785948								4.07274	0.00102579	4.07274	0.473201	4.35449	0.0618997
																					4.06662	0.00162237	3.51789	0.571048	4.06662	0.066819				703	0.135782	0.135544	0.132065	0.123304	0.00785948								4.07274	0.00121784	4.07274	0.478781	4.35449	0.0617409
																					4.06662	0.0019164	3.51789	0.574136	4.06662	0.0607602				702	0.140082	0.139796	0.136317	0.126138	0.00785948								4.07274	0.00105833	4.07274	0.478724	4.35449	0.0623605
																					4.06662	-0.00642092	3.51789	0.580479	4.14004	0.0601383				701	0.144282	0.144047	0.139151	0.13039	0.00785948								4.31156	0.000406241	4.31156	0.475274
																					4.14004	0.000837309	4.06662	0.5403	4.14004	0.0595006				700	0.147182	0.146882	0.141986	0.133225	0.00785948								4.31156	0.00163177	4.31156	0.479832
																					4.14004	0.00167698	4.06662	0.527974	4.14004	0.0607602				699	0.150982	0.148299	0.144821	0.134642	0.00785948								4.31156	0.00288454	4.31156	0.464868
																					4.14004	0.000558992	4.06662	0.53074	4.14004	0.0605789				698	0.152982	0.149717	0.147655	0.136059	0.00785948								4.31156	0.0012278	4.31156	0.47035
																					4.14004	0.0011227	4.06662	0.538371	4.14004	0.0589074				697	0.155482	0.151134	0.149072	0.137476	0.00785948								4.31156	0.00284823	4.31156	0.461146
																					4.14004	0.00104899	4.06662	0.534298						696	0.157382	0.152551	0.15049	0.137476	0.00785948								4.31156	0.00179972	4.31156	0.470294
																							4.14004	0.507066						695	0.158782	0.153968	0.151907	0.138894	0.00785948								4.35449	0.0016293	4.35449	0.546612
																							4.14004	0.555226						694	0.160782	0.153968	0.151907	0.138894	0.00927676								4.35449	0.00225047	4.35449	0.540202
																							4.14004	0.513828						693	0.160782	0.153968	0.151907	0.138894	0.00927676								4.35449	0.0038925	4.35449	0.540851
																							4.14004	0.516916						692	0.160282	0.155386	0.151907	0.138894	0.00927676								4.35449	0.00162676	4.35449	0.534873
																							4.14004	0.523259						691	0.159382	0.155386	0.151907	0.138894	0.00927676								4.35449	0.00234976	4.35449	0.54065
																														690	0.161082	0.153968	0.151907	0.137476	0.00927676
																														689	0.160482	0.153968	0.15049	0.137476	0.00785948
																														688	0.158982	0.152551	0.149072	0.134642	0.00785948
																														687	0.155382	0.151134	0.147655	0.134642	0.00785948
																														686	0.154882	0.149717	0.146238	0.133225	0.00785948
																														685	0.151682	0.148299	0.144821	0.131807	0.00927676
																														684	0.151982	0.146882	0.143403	0.128973	0.00927676
																														683	0.148482	0.144047	0.140569	0.127555	0.00927676
																														682	0.146082	0.14263	0.139151	0.126138	0.00927676
																														681	0.144082	0.141213	0.137734	0.124721	0.00927676
																														680	0.141382	0.139796	0.136317	0.121886	0.00927676
																														679	0.138582	0.136961	0.133482	0.119052	0.010694
																														678	0.135282	0.135544	0.130648	0.117634	0.00927676
																														677	0.133482	0.13533	0.13039	0.11583	0.00936
																														676	0.129182	0.132007	0.127084	0.114	0.00932727
																														675	0.129082	0.128704	0.123798	0.11076	0.00929455
																														674	0.124882	0.126835	0.121947	0.108955	0.0106768
																														673	0.122782	0.124977	0.120106	0.10716	0.0106391
																														672	0.119182	0.121724	0.118275	0.105375	0.0106014
																														671	0.117782	0.119891	0.115055	0.1036	0.0119636
																														670	0.115282	0.116673	0.113249	0.10044	0.0105259
																														669	0.113282	0.114865	0.110063	0.09869	0.0104882
																														668	0.109982	0.113066	0.108282	0.095565	0.0118355
																														667	0.106982	0.111278	0.105131	0.09384	0.0117927
																														666	0.104182	0.1095	0.103375	0.09075	0.010375
																														665	0.103682	0.106362	0.101629	0.08905	0.0117073
																														664	0.100082	0.104609	0.0998932	0.08736	0.0116645
																														663	0.0974818	0.102865	0.0981673	0.08568	0.0116218
																														662	0.0951818	0.101132	0.0964514	0.08401	0.0115791
																														661	0.0963818	0.0994091	0.0933955	0.08235	0.0101864
																														660	0.0917818	0.0976959	0.0917045	0.0807	0.0101486
																														659	0.0899818	0.0959927	0.0900236	0.07906	0.0101109
																														658	0.0877818	0.0942995	0.0883527	0.07743	0.0100732
																														657	0.0849818	0.0926164	0.0866918	0.07581	0.0100355
																														656	0.0839818	0.0909432	0.0850409	0.0742	0.00999773
																														655	0.0817818	0.08928	0.08472	0.0726	0.00996
																														654	0.0812818	0.0889418	0.0830841	0.072325	0.00992227
																														653	0.0795818	0.0872936	0.0827682	0.07074	0.0111945
																														652	0.0785818	0.0869605	0.0811473	0.069165	0.0111518
																														651	0.0769818	0.0853273	0.0795364	0.0689	0.0111091
																														650	0.0778818	0.0849991	0.0792305	0.068635	0.00977136
																														649	0.0754818	0.0833809	0.0776345	0.06708	0.00973364
																														648	0.0743818	0.0817727	0.0773336	0.06682	0.00969591
																														647	0.0734818	0.0814545	0.0770327	0.06528	0.00965818
																														646	0.0725818	0.0811364	0.0767318	0.065025	0.00962045
																														645	0.0722818	0.0808182	0.0764309	0.06477	0.00958273
																														644	0.0717818	0.079235	0.074865	0.06325	0.009545
																														643	0.0713818	0.0789218	0.0745691	0.063	0.00950727
																														642	0.0704818	0.0786086	0.0742732	0.06275	0.00946955
																														641	0.0704818	0.0770455	0.0727273	0.0625	0.00818182
																														640	0.0693818	0.0767373	0.0724364	0.06225	0.00939409
																														639	0.0704818	0.0764291	0.0721455	0.06076	0.00935636
																														638	0.0695818	0.0761209	0.0706195	0.060515	0.00931864
																														637	0.0687818	0.0758127	0.0703336	0.06027	0.00928091
																														636	0.0671818	0.0755045	0.0700477	0.0588	0.00924318
																														635	0.0659818	0.0751964	0.0697618	0.05856	0.00920545
																														634	0.0658818	0.0736732	0.0694759	0.05832	0.00916773
																														633	0.0655818	0.07337	0.06798	0.05808	0.00913
																														632	0.0640818	0.0718618	0.0676991	0.056635	0.00909227
																														631	0.0623818	0.0715636	0.0662182	0.0564	0.00905455
																														630	0.0612818	0.0700705	0.0659423	0.056165	0.0102118
																														629	0.0599818	0.0697773	0.0644764	0.05474	0.0101691
																														628	0.0597818	0.0682991	0.0630205	0.053325	0.0101264
																														627	0.0574818	0.0680109	0.0627545	0.05192	0.00890364
																														626	0.0576818	0.0665477	0.0613136	0.0517	0.00886591
																														625	0.0571818	0.0662645	0.0610527	0.05031	0.00999818
																														624	0.0545818	0.0648164	0.0596268	0.04893	0.00879045
																														623	0.0532818	0.0645382	0.0593709	0.04756	0.00875273
																														622	0.0518818	0.063105	0.05796	0.047355	0.008715
																														621	0.0504818	0.0616818	0.0565591	0.046	0.00867727
																														620	0.0496818	0.0614136	0.0563132	0.0458	0.00978455
																														619	0.0472818	0.0600055	0.0549273	0.04446	0.00974182
																														618	0.0469818	0.0597423	0.0535514	0.044265	0.00969909
																														617	0.0457818	0.0583491	0.0521855	0.04294	0.00852636
																														616	0.0445818	0.0569659	0.0508295	0.041625	0.00848864
																														615	0.0419818	0.0567127	0.0506036	0.04032	0.00845091
																														614	0.0404818	0.0553445	0.0492627	0.039025	0.00841318
																														613	0.0395818	0.0539864	0.0479318	0.03774	0.00837545
																														612	0.0395818	0.0537432	0.0477159	0.036465	0.00833773
																														611	0.0383818	0.0524	0.0464	0.0363	0.0083
																														610	0.0373818	0.0521618	0.0450941	0.03504	0.00826227
																														609	0.0356818	0.0508336	0.0448882	0.03488	0.00822455
																														608	0.0340818	0.0506005	0.0435973	0.033635	0.00818682
																														607	0.0323818	0.0492873	0.0423164	0.0324	0.00814909
																														606	0.0308818	0.0479841	0.0421205	0.03225	0.00811136
																														605	0.0304818	0.0466909	0.0408545	0.03103	0.00914364
																														604	0.0289818	0.0464727	0.0406636	0.02982	0.00910091
																														603	0.0260818	0.0462545	0.0394127	0.02968	0.00905818
																														602	0.0274818	0.0449814	0.0392268	0.028485	0.00796045
																														601	0.0266818	0.0447682	0.0390409	0.0273	0.00792273
																														600	0.0286818	0.044555	0.03781	0.02717	0.007885
																														599	0.0254818	0.0433018	0.0376291	0.026	0.00888727
																														598	0.0254818	0.0430936	0.0374482	0.02484	0.00884455
																														597	0.0243818	0.0428855	0.0372673	0.02472	0.00880182
																														596	0.0247818	0.0416523	0.0360614	0.023575	0.00875909
																														595	0.0217818	0.0414491	0.0348655	0.02244	0.00769636
																														594	0.0229818	0.0412459	0.0346945	0.02233	0.00765864
																														593	0.0213818	0.0410427	0.0345236	0.02222	0.00762091
																														592	0.0209818	0.0408395	0.0343527	0.02211	0.00758318
																														591	0.0195818	0.0408395	0.0343527	0.021105	0.00758318
																														590	0.0188818	0.0408395	0.0343527	0.021105	0.00858818
																														589	0.0188818	0.0408395	0.0343527	0.021105	0.00858818
																														588	0.0192818	0.0408395	0.0333477	0.021105	0.00858818
																														587	0.0191818	0.0408395	0.0333477	0.021105	0.00858818
																														586	0.0170818	0.0398345	0.0333477	0.0201	0.00858818
																														585	0.0154818	0.0398345	0.0323427	0.0201	0.00858818
																														584	0.0168818	0.0388295	0.0323427	0.0201	0.00858818
																														583	0.0164818	0.0388295	0.0323427	0.019095	0.00758318
																														582	0.0150818	0.0388295	0.0323427	0.019095	0.00758318
																														581	0.0147818	0.0378245	0.0313377	0.01809	0.00758318
																														580	0.0145818	0.0378245	0.0313377	0.01809	0.00758318
																														579	0.0133818	0.0378245	0.0303327	0.01809	0.00758318
																														578	0.0130818	0.0378245	0.0303327	0.017085	0.00758318
																														577	0.0120818	0.0378245	0.0303327	0.017085	0.00758318
																														576	0.0126818	0.0378245	0.0313377	0.01809	0.00758318
																														575	0.0110818	0.0378245	0.0313377	0.01809	0.00758318
																														574	0.0112818	0.0378245	0.0313377	0.01809	0.00758318
																														573	0.0102818	0.0378245	0.0313377	0.01809	0.00758318
																														572	0.0112818	0.0378245	0.0313377	0.017085	0.00758318
																														571	0.0103818	0.0378245	0.0303327	0.017085	0.00758318
																														570	0.0102818	0.0378245	0.0303327	0.01608	0.00758318
																														569	0.00808182	0.0378245	0.0303327	0.01608	0.00758318
																														568	0.00938182	0.0378245	0.0303327	0.01608	0.00758318
																														567	0.00828182	0.0378245	0.0303327	0.015075	0.00657818
																														566	0.00758182	0.0378245	0.0293277	0.015075	0.00657818
																														565	0.00748182	0.0378245	0.0293277	0.015075	0.00657818
																														564	0.00638182	0.0378245	0.0293277	0.015075	0.00657818
																														563	0.00588182	0.0378245	0.0293277	0.015075	0.00657818
																														562	0.00508182	0.0388295	0.0293277	0.015075	0.00657818
																														561	0.00618182	0.0378245	0.0293277	0.01407	0.00657818
																														560	0.00568182	0.0378245	0.0293277	0.01407	0.00657818
																														559	0.00628182	0.0378245	0.0293277	0.01407	0.00657818
																														558	0.00448182	0.0378245	0.0293277	0.013065	0.00657818
																														557	0.00418182	0.0388295	0.0283227	0.013065	0.00657818
																														556	0.00428182	0.0388295	0.0283227	0.013065	0.00657818
																														555	0.00388182	0.0388295	0.0283227	0.013065	0.00657818
																														554	0.00468182	0.0388295	0.0283227	0.013065	0.00557318
																														553	0.00278182	0.0388295	0.0283227	0.013065	0.00657818
																														552	0.00228182	0.0388295	0.0283227	0.013065	0.00657818
																														551	0.00278182	0.0388295	0.0283227	0.013065	0.00657818
																														550	0.00278182	0.0388295	0.0283227	0.013065	0.00657818
																														549	0.00288182	0.0388295	0.0293277	0.013065	0.00657818
																														548	0.00318182	0.0388295	0.0293277	0.013065	0.00657818
																														547	0.00258182	0.0388295	0.0293277	0.013065	0.00657818
																														546	0.00178182	0.0388295	0.0293277	0.013065	0.00557318
																														545	0.00218182	0.0388295	0.0293277	0.013065	0.00557318
																														544	0.000981818	0.0388295	0.0293277	0.013065	0.00557318
																														543	0.00188182	0.0388295	0.0293277	0.01206	0.00557318
																														542	0.000781818	0.0388295	0.0293277	0.013065	0.00557318
																														541	0.00178182	0.0388295	0.0293277	0.013065	0.00657818
																														540	0.000781818	0.0398345	0.0293277	0.013065	0.00657818
																														539	-0.000718182	0.0388295	0.0303327	0.013065	0.00657818
																														538	0.00108182	0.0386364	0.0301818	0.013	0.00654545
																														537	0.000981818	0.0386364	0.0301818	0.014	0.00654545
																														536	8.18182e-05	0.0396364	0.0301818	0.014	0.00654545
																														535	-1.81818e-05	0.0396364	0.0311818	0.014	0.00654545
																														534	0.00128182	0.0396364	0.0311818	0.014	0.00654545
																														533	0.000381818	0.0396364	0.0311818	0.014	0.00654545
																														532	0.000381818	0.0396364	0.0311818	0.013	0.00654545
																														531	8.18182e-05	0.0406364	0.0311818	0.013	0.00654545
																														530	0.000781818	0.0406364	0.0311818	0.013	0.00654545
																														529	0.000581818	0.0406364	0.0311818	0.013	0.00654545
																														528	-0.000418182	0.0416364	0.0311818	0.014	0.00654545
																														527	0.000281818	0.0406364	0.0321818	0.014	0.00654545
																														526	-0.000518182	0.0406364	0.0321818	0.013	0.00654545
																														525	8.18182e-05	0.0406364	0.0321818	0.013	0.00654545
																														524	-0.000618182	0.0406364	0.0321818	0.013	0.00654545
																														523	0.000481818	0.0406364	0.0321818	0.013	0.00654545
																														522	8.18182e-05	0.0406364	0.0321818	0.013	0.00754545
																														521	0.000881818	0.0416364	0.0331818	0.013	0.00754545
																														520	0.000981818	0.0416364	0.0331818	0.013	0.00754545
																														519	0.000881818	0.0426364	0.0331818	0.013	0.00754545
																														518	0.000581818	0.0426364	0.0341818	0.014	0.00754545
																														517	-0.000918182	0.0426364	0.0341818	0.014	0.00754545
																														516	0.000481818	0.0426364	0.0341818	0.014	0.00754545
																														515	-0.000318182	0.0426364	0.0341818	0.014	0.00754545
																														514	-0.000418182	0.0426364	0.0341818	0.014	0.00754545
																														513	0.000881818	0.0426364	0.0341818	0.014	0.00754545
																														512	0.000381818	0.0426364	0.0341818	0.014	0.00754545
																														511	-0.000418182	0.0436364	0.0341818	0.014	0.00754545
																														510	-0.000518182	0.0436364	0.0351818	0.014	0.00854545
																														509	-0.000618182	0.0436364	0.0351818	0.014	0.00854545
																														508	-0.000618182	0.0446364	0.0351818	0.014	0.00854545
																														507	-0.000518182	0.0446364	0.0361818	0.014	0.00854545
																														506	-0.000218182	0.0446364	0.0361818	0.014	0.00854545
																														505	-0.000718182	0.0446364	0.0361818	0.014	0.00754545
																														504	-1.81818e-05	0.0446364	0.0361818	0.014	0.00854545
																														503	-0.000618182	0.0446364	0.0361818	0.014	0.00854545
																														502	-0.00101818	0.0456364	0.0361818	0.014	0.00854545
																														501	0.000181818	0.0456364	0.0361818	0.015	0.00954545
																														500	-0.00111818	0.0456364	0.0371818	0.015	0.00954545
																														499	-0.000418182	0.0466364	0.0371818	0.015	0.00954545
																														498	-0.000818182	0.0466364	0.0371818	0.015	0.00954545
																														497	-0.000818182	0.0466364	0.0381818	0.015	0.00954545
																														496	-0.000318182	0.0476364	0.0381818	0.015	0.00954545
																														495	-0.000218182	0.0476364	0.0381818	0.016	0.00954545
																														494	-0.000218182	0.0476364	0.0391818	0.016	0.00954545
																														493	0.000781818	0.0486364	0.0391818	0.016	0.0105455
																														492	0.000281818	0.0486364	0.0391818	0.016	0.0105455
																														491	-0.00121818	0.0486364	0.0391818	0.016	0.0105455
																														490	0.000581818	0.0486364	0.0391818	0.016	0.0105455
																														489	0.000681818	0.0486364	0.0401818	0.016	0.0115455
																														488	-0.000518182	0.0496364	0.0401818	0.016	0.0115455
																														487	0.00178182	0.0496364	0.0411818	0.017	0.0115455
																														486	0.000181818	0.0506364	0.0411818	0.017	0.0125455
																														485	0.000281818	0.0506364	0.0411818	0.017	0.0125455
																														484	8.18182e-05	0.0506364	0.0411818	0.017	0.0125455
																														483	-0.000618182	0.0516364	0.0421818	0.017	0.0125455
																														482	0.000681818	0.0516364	0.0421818	0.017	0.0125455
																														481	-0.000418182	0.0516364	0.0421818	0.017	0.0125455
																														480	0.000381818	0.0516364	0.0421818	0.017	0.0125455
																														479	-0.00221818	0.0516364	0.0421818	0.017	0.0125455
																														478	-0.00141818	0.0516364	0.0421818	0.017	0.0135455
																														477	-0.000618182	0.0526364	0.0431818	0.018	0.0135455
																														476	-0.000318182	0.0526364	0.0431818	0.018	0.0145455
																														475	-0.000918182	0.0536364	0.0441818	0.018	0.0145455
																														474	-0.00181818	0.0536364	0.0441818	0.018	0.0155455
																														473	-0.00101818	0.0546364	0.0441818	0.018	0.0155455
																														472	8.18182e-05	0.0546364	0.0451818	0.018	0.0155455
																														471	-0.000518182	0.0546364	0.0451818	0.018	0.0155455
																														470	-0.000218182	0.0546364	0.0451818	0.018	0.0155455
																														469	8.18182e-05	0.0546364	0.0451818	0.018	0.0155455
																														468	-0.00101818	0.0556364	0.0451818	0.019	0.0165455
																														467	-0.000518182	0.0556364	0.0461818	0.019	0.0165455
																														466	-0.000218182	0.0556364	0.0461818	0.019	0.0165455
																														465	8.18182e-05	0.0566364	0.0471818	0.019	0.0175455
																														464	-0.000318182	0.0566364	0.0471818	0.019	0.0175455
																														463	0.000681818	0.0566364	0.0481818	0.02	0.0175455
																														462	0.000281818	0.0576364	0.0481818	0.02	0.0175455
																														461	0.000881818	0.0586364	0.0491818	0.02	0.0185455
																														460	0.000181818	0.0586364	0.0491818	0.02	0.0185455
																														459	0.000281818	0.0586364	0.0491818	0.02	0.0185455
																														458	-0.000118182	0.0586364	0.0491818	0.02	0.0195455
																														457	0.00108182	0.0596364	0.0501818	0.02	0.0195455
																														456	0.00148182	0.0596364	0.0501818	0.021	0.0195455
																														455	0.000681818	0.0606364	0.0501818	0.021	0.0205455
																														454	0.00148182	0.0606364	0.0511818	0.021	0.0205455
																														453	0.00248182	0.0616364	0.0511818	0.022	0.0205455
																														452	0.000581818	0.0616364	0.0521818	0.022	0.0205455
																														451	0.00168182	0.0626364	0.0531818	0.022	0.0205455
																														450	0.00168182	0.0626364	0.0531818	0.022	0.0205455
																														449	0.00208182	0.0626364	0.0531818	0.022	0.0205455
																														448	0.00138182	0.0626364	0.0531818	0.022	0.0205455
																														447	0.00228182	0.0636364	0.0531818	0.022	0.0205455
																														446	0.00308182	0.0636364	0.0541818	0.022	0.0205455
																														445	0.00268182	0.0646364	0.0541818	0.022	0.0205455
																														444	0.00268182	0.0646364	0.0551818	0.022	0.0215455
																														443	0.00188182	0.0656364	0.0551818	0.023	0.0215455
																														442	0.00348182	0.0656364	0.0561818	0.023	0.0215455
																														441	0.00218182	0.0666364	0.0561818	0.024	0.0225455
																														440	0.00318182	0.0666364	0.0571818	0.024	0.0225455
																														439	0.00318182	0.0666364	0.0571818	0.024	0.0235455
																														438	0.00468182	0.0676364	0.0571818	0.024	0.0235455
																														437	0.00228182	0.0676364	0.0581818	0.025	0.0235455
																														436	0.00508182	0.0686364	0.0591818	0.025	0.0235455
																														435	0.00438182	0.0696364	0.0591818	0.025	0.0245455
																														434	0.00488182	0.0706364	0.0601818	0.025	0.0255455
																														433	0.00588182	0.0706364	0.0601818	0.026	0.0255455
																														432	0.00558182	0.0706364	0.0611818	0.026	0.0255455
																														431	0.00608182	0.0716364	0.0621818	0.027	0.0265455
																														430	0.00608182	0.0726364	0.0621818	0.027	0.0265455
																														429	0.00738182	0.0726364	0.0631818	0.028	0.0265455
																														428	0.00688182	0.0736364	0.0631818	0.028	0.0275455
																														427	0.00708182	0.0736364	0.0641818	0.028	0.0275455
																														426	0.00768182	0.0746364	0.0651818	0.029	0.0285455
																														425	0.00828182	0.0756364	0.0661818	0.03	0.0295455
																														424	0.00868182	0.0766364	0.0671818	0.03	0.0295455
																														423	0.0107818	0.0766364	0.0671818	0.031	0.0295455
																														422	0.00978182	0.0776364	0.0681818	0.031	0.0295455
																														421	0.0129818	0.0776364	0.0691818	0.032	0.0305455
																														420	0.0139818	0.0786364	0.0701818	0.033	0.0315455
																														419	0.0136818	0.0796364	0.0711818	0.034	0.0315455
																														418	0.0159818	0.0816364	0.0731818	0.035	0.0325455
																														417	0.0178818	0.0826364	0.0741818	0.036	0.0335455
																														416	0.0182818	0.0846364	0.0751818	0.038	0.0345455
																														415	0.0170909	0.0866364	0.0771818	0.039	0.0345455
																														414	0.0190909	0.0886364	0.0781818	0.041	0.0355455
																														413	0.0200909	0.0896364	0.0801818	0.042	0.0355455
																														412	0.0220909	0.0906364	0.0821818	0.043	0.0365455
																														411	0.0230909	0.0926364	0.0841818	0.045	0.0365455
																														410	0.0250909	0.0946364	0.0861818	0.046	0.0375455
																														409	0.0270909	0.0966364	0.0881818	0.048	0.0375455
																														408	0.0280909	0.0986364	0.0901818	0.05	0.0375455
																														407	0.0300909	0.0996364	0.0921818	0.052	0.0385455
																														406	0.0320909	0.101636	0.0941818	0.054	0.0385455
																														405	0.0340909	0.103636	0.0961818	0.055	0.0395455
																														404	0.0360909	0.105636	0.0991818	0.057	0.0395455
																														403	0.0380909	0.107636	0.101182	0.059	0.0405455
																														402	0.0400909	0.109636	0.103182	0.06	0.0415455
																														401	0.0410909	0.111636	0.104182	0.062	0.0415455
																														400	0.0420909	0.113636	0.106182	0.064	0.0425455
																														399	0.0440909	0.114636	0.108182	0.065	0.0425455
																														398	0.0450909	0.116636	0.109182	0.066	0.0425455
																														397	0.0460909	0.117636	0.111182	0.067	0.0435455
																														396	0.0470909	0.118636	0.112182	0.069	0.0435455
																														395	0.0480909	0.119636	0.113182	0.07	0.0445455
																														394	0.0480909	0.120636	0.114182	0.07	0.0445455
																														393	0.0490909	0.120636	0.115182	0.07	0.0455455
																														392	0.0490909	0.121636	0.115182	0.07	0.0455455
																														391	0.0480909	0.121636	0.116182	0.07	0.0455455
																														390	0.0480909	0.121636	0.116182	0.07	0.0455455
																														389	0.0470909	0.121636	0.116182	0.069	0.0455455
																														388	0.0470909	0.120636	0.116182	0.069	0.0455455
																														387	0.0460909	0.120636	0.116182	0.069	0.0465455
																														386	0.0450909	0.120636	0.115182	0.068	0.0465455
																														385	0.0450909	0.120636	0.115182	0.068	0.0465455
																														384	0.0440909	0.119636	0.115182	0.067	0.0465455
																														383	0.0430909	0.119636	0.114182	0.066	0.0455455
																														382	0.0420909	0.119636	0.114182	0.066	0.0455455
																														381	0.0410909	0.119636	0.114182	0.065	0.0455455
																														380	0.0400909	0.119636	0.114182	0.065	0.0455455
																														379	0.0390909	0.118636	0.113182	0.065	0.0445455
																														378	0.0390909	0.118636	0.113182	0.065	0.0445455
																														377	0.0380909	0.117636	0.113182	0.064	0.0445455
																														376	0.0370909	0.117636	0.112182	0.064	0.0445455
																														375	0.0370909	0.117636	0.112182	0.063	0.0435455
																														374	0.0360909	0.117636	0.112182	0.062	0.0435455
																														373	0.0350909	0.117636	0.112182	0.062	0.0435455
																														372	0.0350909	0.117636	0.112182	0.061	0.0435455
																														371	0.0340909	0.118636	0.112182	0.061	0.0425455
																														370	0.0330909	0.117636	0.112182	0.06	0.0415455
																														369	0.0320909	0.117636	0.111182	0.06	0.0415455
																														368	0.0320909	0.117636	0.111182	0.06	0.0405455
																														367	0.0310909	0.116636	0.110182	0.059	0.0395455
																														366	0.0290909	0.116636	0.109182	0.058	0.0385455
																														365	0.0280909	0.115636	0.109182	0.057	0.0375455
																														364	0.0270909	0.115636	0.108182	0.056	0.0375455
																														363	0.0260909	0.115636	0.108182	0.055	0.0365455
																														362	0.0250909	0.114636	0.107182	0.054	0.0365455
																														361	0.0240909	0.114636	0.107182	0.053	0.0355455
																														360	0.0230909	0.113636	0.106182	0.052	0.0345455
																														359	0.0220909	0.112636	0.105182	0.052	0.0335455
																														358	0.0210909	0.111636	0.105182	0.051	0.0335455
																														357	0.0210909	0.111636	0.105182	0.05	0.0325455
																														356	0.0200909	0.111636	0.104182	0.05	0.0325455
																														355	0.0200909	0.112636	0.104182	0.049	0.0325455
																														354	0.0190909	0.112636	0.104182	0.048	0.0325455
																														353	0.0180909	0.112636	0.104182	0.047	0.0315455
																														352	0.0180909	0.112636	0.104182	0.047	0.0315455
																														351	0.0170909	0.112636	0.105182	0.047	0.0305455
																														350	0.0170909	0.112636	0.104182	0.047	0.0305455
																														349	0.0160909	0.111636	0.104182	0.047	0.0295455
																														348	0.0150909	0.111636	0.104182	0.046	0.0285455
																														347	0.0150909	0.111636	0.104182	0.046	0.0275455
																														346	0.0150909	0.112636	0.105182	0.046	0.0275455
																														345	0.0150909	0.112636	0.105182	0.046	0.0275455
																														344	0.0140909	0.112636	0.105182	0.046	0.0265455
																														343	0.0140909	0.113636	0.105182	0.046	0.0265455
																														342	0.0130909	0.113636	0.106182	0.046	0.0265455
																														341	0.0130909	0.113636	0.106182	0.046	0.0265455
																														340	0.0110909	0.112636	0.106182	0.045	0.0255455
																														339	0.0110909	0.112636	0.107182	0.045	0.0255455
																														338	0.0100909	0.112636	0.107182	0.045	0.0245455
																														337	0.0110909	0.113636	0.108182	0.045	0.0245455
																														336	0.0110909	0.113636	0.109182	0.046	0.0245455
																														335	0.0110909	0.114636	0.110182	0.047	0.0255455
																														334	0.0110909	0.114636	0.110182	0.047	0.0245455
																														333	0.0110909	0.115636	0.111182	0.047	0.0245455
																														332	0.0110909	0.115636	0.112182	0.047	0.0245455
																														331	0.0110909	0.116636	0.113182	0.047	0.0245455
																														330	0.0110909	0.116636	0.113182	0.047	0.0245455
																														329	0.0110909	0.117636	0.114182	0.048	0.0245455
																														328	0.0110909	0.118636	0.115182	0.048	0.0245455
																														327	0.0110909	0.118636	0.116182	0.049	0.0245455
																														326	0.0110909	0.119636	0.116182	0.049	0.0245455
																														325	0.0120909	0.119636	0.117182	0.049	0.0245455
																														324	0.0120909	0.119636	0.117182	0.049	0.0245455
																														323	0.0120909	0.120636	0.118182	0.05	0.0245455
																														322	0.0120909	0.121636	0.120182	0.05	0.0255455
																														321	0.0120909	0.122636	0.121182	0.051	0.0255455
																														320	0.0120909	0.122636	0.122182	0.052	0.0265455
																														319	0.0120909	0.123636	0.123182	0.052	0.0265455
																														318	0.0130909	0.124636	0.124182	0.052	0.0265455
																														317	0.0130909	0.125636	0.125182	0.053	0.0265455
																														316	0.0130909	0.125636	0.125182	0.053	0.0265455
																														315	0.0130909	0.125636	0.126182	0.054	0.0275455
																														314	0.0130909	0.126636	0.127182	0.054	0.0275455
																														313	0.0130909	0.127636	0.128182	0.055	0.0275455
																														312	0.0140909	0.128636	0.128182	0.056	0.0275455
																														311	0.0140909	0.129636	0.130182	0.056	0.0275455
																														310	0.0140909	0.130636	0.131182	0.057	0.0275455
																														309	0.0150909	0.131636	0.132182	0.057	0.0285455
																														308	0.0150909	0.132636	0.134182	0.058	0.0285455
																														307	0.0150909	0.133636	0.135182	0.059	0.0285455
																														306	0.0160909	0.134636	0.136182	0.059	0.0295455
																														305	0.0160909	0.134636	0.137182	0.06	0.0295455
																														304	0.0160909	0.135636	0.138182	0.061	0.0295455
																														303	0.0170909	0.136636	0.139182	0.062	0.0305455
																														302	0.0180909	0.138636	0.141182	0.064	0.0315455
																														301	0.0190909	0.139636	0.143182	0.065	0.0325455
																														300	0.0200909	0.141636	0.145182	0.067	0.0335455
																														299	0.0220909	0.143636	0.147182	0.068	0.0345455
																														298	0.0240909	0.144636	0.149182	0.07	0.0355455
																														297	0.0260909	0.146636	0.151182	0.073	0.0375455
																														296	0.0280909	0.148636	0.154182	0.075	0.0395455
																														295	0.0300909	0.151636	0.157182	0.078	0.0415455
																														294	0.0340909	0.153636	0.160182	0.081	0.0435455
																														293	0.0380909	0.156636	0.164182	0.085	0.0465455
																														292	0.0420909	0.159636	0.168182	0.089	0.0495455
																														291	0.0450909	0.162636	0.171182	0.092	0.0525455
																														290	0.0490909	0.165636	0.174182	0.095	0.0545455
																														289	0.0510909	0.167636	0.177182	0.098	0.0555455
																														288	0.0540909	0.169636	0.180182	0.101	0.0585455
																														287	0.0560909	0.171636	0.182182	0.103	0.0605455
																														286	0.0580909	0.173636	0.185182	0.106	0.0635455
																														285	0.0610909	0.175636	0.187182	0.108	0.0655455
																														284	0.0630909	0.177636	0.189182	0.111	0.0675455
																														283	0.0650909	0.179636	0.191182	0.113	0.0695455
																														282	0.0670909	0.180636	0.193182	0.114	0.0705455
																														281	0.0670909	0.181636	0.194182	0.115	0.0715455
																														280	0.0670909	0.181636	0.195182	0.116	0.0715455
																														279	0.0670909	0.182636	0.196182	0.116	0.0715455
																														278	0.0670909	0.182636	0.196182	0.116	0.0715455
																														277	0.0670909	0.182636	0.197182	0.116	0.0715455
																														276	0.0660909	0.183636	0.198182	0.116	0.0705455
																														275	0.0650909	0.183636	0.198182	0.116	0.0705455
																														274	0.0640909	0.182636	0.198182	0.115	0.0695455
																														273	0.0630909	0.182636	0.198182	0.115	0.0685455
																														272	0.0620909	0.182636	0.198182	0.114	0.0665455
																														271	0.0600909	0.181636	0.198182	0.113	0.0655455
																														270	0.0590909	0.181636	0.197182	0.112	0.0645455
																														269	0.0570909	0.180636	0.197182	0.111	0.0635455
																														268	0.0560909	0.180636	0.197182	0.11	0.0625455
																														267	0.0540909	0.180636	0.197182	0.109	0.0605455
																														266	0.0520909	0.179636	0.197182	0.108	0.0595455
																														265	0.0500909	0.179636	0.197182	0.107	0.0575455
																														264	0.0480909	0.178636	0.197182	0.106	0.0555455
																														263	0.0470909	0.178636	0.197182	0.105	0.0545455
																														262	0.0450909	0.177636	0.197182	0.105	0.0525455
																														261	0.0430909	0.177636	0.197182	0.104	0.0505455
																														260	0.0410909	0.176636	0.197182	0.103	0.0495455
																														259	0.0400909	0.175636	0.197182	0.102	0.0475455
																														258	0.0380909	0.175636	0.198182	0.102	0.0465455
																														257	0.0370909	0.175636	0.198182	0.102	0.0445455
																														256	0.0350909	0.174636	0.199182	0.102	0.0435455
																														255	0.0340909	0.174636	0.200182	0.102	0.0425455
																														254	0.0330909	0.174636	0.201182	0.102	0.0405455
																														253	0.0320909	0.174636	0.202182	0.103	0.0395455
																														252	0.0320909	0.173636	0.203182	0.103	0.0385455
																														251	0.0310909	0.173636	0.204182	0.103	0.0375455
																														250	0.0310909	0.172636	0.206182	0.104	0.0355455
[truncated: 1 more columns]

## Sheet: den in high PEG concentr
0 mg/ml of a crowder													0 mg/ml of a crowder									300 mg/ml of PEG-8000													300 mg/ml of PEG-8000
holo iRFP713													apo iRFP713									holo iRFP713													apo iRFP713
[GTC]	I320(295)	[GTC]	I365(295)	[GTC]	OD690	[GTC]	I715(690)	[GTC]	Parametr A	[GTC]	r		[GTC]	I320(295)	[GTC]	I365(295)	[GTC]	Parametr A	[GTC]	r		[GTC]	I320(295)	[GTC]	I365(295)	[GTC]	OD690	[GTC]	I715(690)	[GTC]	Parametr A	[GTC]	r		[GTC]	I320(295)	[GTC]	I365(295)	[GTC]	Parametr A	[GTC]	r
0	1.0293	0	0.9955	0	0.99094	0	0.9882	0	1.5573	0	0.1276		0	3.5509	0	3.4405	0	1.4633	0	0.118788		0	0.9847	0	1.0088	0	1.00777	0	1.0004	0	1.8	0	0.137391		0	3.5509	0	3.4405	0	1.6535	0	0.128
0	1.0046	0	0.9931	0	1.02845	0	1.0024	0	1.5531	0	0.1239		0	3.5125	0	3.3334	0	1.4632	0	0.1194		0	1.0144	0	0.9854	0	0.988622	0	0.9882	0	1.74	0	0.136548		0	3.4419	0	3.4299	0	1.6788	0	0.130357
0	1.0013	0	0.9951	0	0.988892	0	0.9989	0	1.5489	0	0.122364		0	3.6383	0	3.4531	0	1.451	0	0.12		0	0.9868	0	0.9982	0	0.991916	0	0.9808	0	1.71143	0	0.131959		0	3.485	0	3.6071	0	1.64222	0	0.129557
0	0.9648	0	1.0163	0	1	0	1.0106	0	1.54472	0	0.123433		0	3.4706	0	3.3954	0	1.44062	0	0.1176		0	1.0141	0	1.0076	0	1	0	0.9933	0	1.8118	0	0.133739		0	3.5166	0	3.356	0	1.66298	0	0.125203
0	1	0	1	0.1984	0.95796	0	1	0	1.54055	0	0.123919		0.1012	3.5159	0.1012	3.3922	0.1012	1.4394	0.1012	0.1173		0	1	0	1	0.1012	0.9122	0	1	0	1.70329	0	0.1349		0.081	3.89	0.081	3.8479	0.081	1.6197	0.081	0.1398
0.1984	0.9452	0.1984	1.0375	0.1984	0.962031	0.1984	0.9351	0.1984	1.50622	0.2	0.1264		0.1012	3.5586	0.1012	3.458	0.1012	1.4291	0.1012	0.118485		0.1174	0.8548	0.1174	1.0489	0.1012	0.9214	0	0.9925	0	1.73348	0.1012	0.1423		0.081	4.0257	0.081	3.8467	0.081	1.6767	0.081	0.142374
0.1984	0.9461	0.1984	1.03	0.1984	0.963673	0.1984	0.9357	0.1984	1.50879	0.2	0.1264		0.1012	3.6328	0.1012	3.427	0.1012	1.4721	0.1012	0.116115		0.1174	0.8636	0.1174	1.021	0.1012	0.909463	0.1012	0.9507	0.1012	1.7591	0.1012	0.144928		0.081	3.9924	0.081	3.8551	0.081	1.6592	0.081	0.1415
0.1984	0.9526	0.1984	0.9822	0.1984	0.9673	0.1984	0.9296	0.1984	1.51888	0.2	0.129		0.1012	3.652	0.1012	3.4609	0.1012	1.4654	0.1012	0.116713		0.1174	0.8683	0.1174	1.0453	0.1012	0.921584	0.1012	0.96	0.1012	1.73021	0.1012	0.144039		0.081	3.9984	0.081	3.8416	0.081	1.6675	0.081	0.136745
0.1984	0.9211	0.1984	0.9997	0.5385	0.835001	0.1984	0.9474	0.1984	1.5103	0.2	0.1279		0.247	3.7538	0.247	3.583	0.247	1.4549	0.247	0.1129		0.1174	0.8801	0.1174	1.0521	0.2348	0.952649	0.1012	0.9719	0.1012	1.83169	0.1012	0.139198		0.1417	3.7875	0.1417	3.6515	0.1417	1.6618	0.1417	0.1392
0.1984	0.9413	0.1984	1.0123	0.5385	0.836426	0.1984	0.937	0.1984	1.4479	0.2	0.1274		0.247	3.657	0.247	3.5827	0.247	1.4175	0.247	0.11404		0.1174	0.8667	0.1174	1.0418	0.2348	0.934547	0.1012	0.955	0.1012	1.72198	0.1012	0.141075		0.1417	3.8704	0.1417	3.7951	0.1417	1.6339	0.1417	0.141763
0.5385	0.8257	0.5385	0.9476	0.5385	0.839574	0.5385	0.8012	0.5385	1.4372	0.5385	0.126215		0.247	3.6583	0.247	3.5744	0.247	1.4213	0.247	0.11176		0.2996	0.9162	0.2996	1.2355	0.2348	0.937661	0.1012	0.968	0.1012	1.75251	0.2348	0.14615		0.1417	3.7161	0.1417	3.7635	0.1417	1.62559	0.1417	0.140893
0.5385	0.8444	0.5385	0.9664	0.5385	0.8473	0.5385	0.7911	0.5385	1.43332	0.5385	0.127319		0.247	3.7151	0.247	3.6637	0.247	1.4082	0.247	0.112336		0.2996	0.9037	0.2996	1.2132	0.2348	0.945302	0.1012	0.9611	0.1012	1.76262	0.2348	0.145253		0.1417	3.7922	0.1417	3.7995	0.1417	1.599	0.1417	0.136158
0.5385	0.8744	0.5385	0.9475	0.7004	0.755336	0.5385	0.8155	0.5385	1.42945	0.5385	0.1278		0.4	2.9058	0.4	2.7153	0.4	1.6173	0.5061	0.1216		0.2996	0.8865	0.2996	1.2252	0.3563	0.847838	0.1174	0.9054	0.2348	1.7496	0.2348	0.140372		0.2429	3.5026	0.2429	3.3959	0.2429	1.6524	0.2429	0.1404
0.5385	0.8543	0.5385	0.9563	0.7004	0.758546	0.5385	0.8032	0.5385	1.42559	0.5385	0.1294		0.4	2.93032	0.4	2.68184	0.4	1.60382	0.5061	0.120372		0.2996	0.8934	0.2996	1.1933	0.3563	0.831728	0.1174	0.8988	0.2348	1.72087	0.2348	0.142265		0.2429	3.4385	0.2429	3.4322	0.2429	1.63675	0.2429	0.142985
0.5385	0.8497	0.5385	0.9544	0.7004	0.75984	0.5385	0.8027	0.5385	1.42174	0.5385	0.125		0.4	2.93032	0.4	2.73386	0.4	1.59234	0.5061	0.120992		0.2996	0.9	0.2996	1.2168	0.3563	0.834499	0.1174	0.8863	0.2348	1.8218	0.2348	0.1435		0.2429	3.4754	0.2429	3.3729	0.2429	1.6509	0.2429	0.142108
0.7004	0.8009	0.7004	0.8183	0.7004	0.7627	0.7004	0.6514	0.7004	1.5241	0.7004	0.1283		0.4	2.93032	0.4	2.70935	0.4	1.64025	0.5061	0.120019		0.3563	0.8314	0.3563	1.0342	0.3563	0.8413	0.1174	0.9054	0.2348	1.71268	0.2996	0.1467		0.2429	3.5017	0.2429	3.3528	0.2429	1.6732	0.2429	0.137332
0.7004	0.7617	0.7004	0.8439	1	0.0208756	0.7004	0.6387	0.7004	1.51998	0.7004	0.1285		0.5061	3.1818	0.5061	2.6243	0.5061	1.6837	0.7166	0.134		0.3563	0.8324	0.3563	1.0002	0.4	0.923742	0.1174	0.899	0.2348	1.74305	0.2996	0.1458		0.332	3.9175	0.2834	3.9361	0.2834	1.7269	0.2834	0.139
0.7004	0.7803	0.7004	0.803	1	0.0201911	0.7004	0.6413	0.7004	1.51588	0.7004	0.1341		0.5061	3.143	0.5061	2.7053	0.5061	1.6134	0.7166	0.132646		0.3563	0.8443	0.3563	0.9991	0.4	0.906189	0.2348	0.9238	0.2348	1.7531	0.2996	0.1409		0.332	4.0129	0.2834	3.9259	0.2834	1.7213	0.2834	0.140691
0.7004	0.7926	0.7004	0.8178	1	0.0206193	0.7004	0.6422	0.7004	1.51179	0.7004	0.1277		0.5061	3.0675	0.5061	2.6268	0.5061	1.6217	0.7166	0.13333		0.3563	0.8498	0.3563	1.0098	0.4	0.909208	0.2348	0.9363	0.2996	1.6095	0.2996	0.1428		0.332	4.0021	0.2834	3.8656	0.2834	1.71774	0.2834	0.135962
0.7004	0.7839	0.7004	0.8207	1	0.0208	0.7004	0.6434	0.7004	1.5093	0.7004	0.1297		0.5061	3.1434	0.5061	2.5189	0.5061	1.7331	0.7166	0.132258		0.3563	0.8395	0.3563	1.0108	0.4	0.916618	0.2348	0.9236	0.2996	1.6166	0.2996	0.144		0.332	3.8692	0.2834	3.878	0.2834	1.756	0.2834	0.137796
1	0.315	1	0.3229	1.166	0.0270482	1	0.0035503	1	1.4895	1	0.126512		0.6	3.3742	0.6	3.0992	0.6	1.5348	1.0081	0.1379		0.5061	0.9638	0.5061	1.165	0.5	0	0.2348	0.9233	0.2996	1.61871	0.3563	0.148289		0.3441	3.8571	0.2834	3.9014	0.2834	1.7449	0.2834	0.138819
1	0.3173	1	0.3317	1.166	0.02715	1	0.0038582	1	1.4563	1	0.127617		0.6	3.40267	0.6	3.06101	0.6	1.52201	1.0081	0.139293		0.5061	0.9894	0.5061	1.1628	0.5	0	0.2348	0.9005	0.2996	1.6248	0.3563	0.147379		0.3441	3.8998	0.3441	3.8542	0.332	1.8003	0.332	0.1409
1	0.3149	1	0.3367	1.166	0.0273999	1	0.0030198	1	1.48548	1	0.12812		0.6	3.44569	0.6	3.12038	0.6	1.51111	1.0081	0.136507		0.5061	0.9863	0.5061	1.1348	0.5	0	0.2348	0.9215	0.2996	1.6052	0.3563	0.142426		0.3441	3.8528	0.3441	3.8166	0.332	1.76108	0.332	0.142614
1	0.3194	1	0.3303	1.166	0.0274	1	0.0032566	1	1.48801	1	0.1281		0.6	3.32741	0.6	3.09241	0.6	1.55658	1.0081	0.13721		0.5061	0.9776	0.5061	1.1628	0.5	0	0.2996	0.9273	0.3563	1.6173	0.3563	0.144347		0.3441	3.8372	0.3441	3.7495	0.332	1.78333	0.332	0.137821
1	0.3166	1	0.3304	1.3239	0.0254974	1	0.0034212	1	1.49797	1	0.1332		0.7	4.2422	0.7	4.072	0.7166	1.6972	1.1943	0.1192		0.5061	0.9793	0.5061	1.1564	0.6154	0	0.2996	0.9231	0.3563	1.71215	0.3563	0.1456		0.5223	4.5245	0.3441	3.8972	0.332	1.78702	0.332	0.139679
1.166	0.4148	1.166	0.4946	1.3239	0.0259183	1.166	0.0022002	1.166	1.32192	1.166	0.1237		0.7	4.7455	0.7	3.582	0.7166	1.6564	1.1943	0.120404		0.5789	1.1037	0.5789	1.4424	0.6154	0	0.2996	0.9126	0.3563	1.60961	0.5061	0.14615		0.5223	4.4649	0.5223	4.0997	0.3441	1.64039	0.3441	0.1358
1.166	0.4327	1.166	0.4942	1.3239	0.0250684	1.166	0.0038077	1.166	1.32417	1.166	0.1153		0.7	4.67969	0.7	4.02182	0.7166	1.6027	1.1943	0.117996		0.5789	1.1301	0.5789	1.395	0.6154	0	0.2996	0.9159	0.3563	1.63814	0.5061	0.145253		0.5223	4.6108	0.5223	4.1098	0.3441	1.637	0.3441	0.1383
1.166	0.4324	1.166	0.5133	1.3239	0.0256	1.166	0.0013775	1.166	1.312	1.166	0.11387		0.7	4.67072	0.7	3.53786	0.7166	1.6426	1.1943	0.118604		0.5789	1.1001	0.5789	1.4446	0.6154	0	0.2996	0.9197	0.3563	1.6443	0.5061	0.140372		0.5223	4.5603	0.5223	4.2266	0.3441	1.6463	0.3441	0.137452
1.166	0.4288	1.166	0.5055	1.417	0.0437004	1.166	0.0032624	1.166	1.321	1.166	0.114866		0.7166	5.1178	0.7166	4.1876	1.0081	1.4661	1.3968	0.0873		0.5789	1.0974	0.5789	1.4159	0.7	0	0.3563	0.8247	0.5061	1.6646	0.5061	0.142265		0.5466	4.813	0.5223	4.3367	0.3441	1.5775	0.3441	0.132832
1.166	0.4272	1.166	0.5019	1.417	0.0453546	1.166	0.0026619	1.166	1.3255	1.166	0.1252		0.7166	5.1825	0.7166	4.345	1.0081	1.4088	1.3968	0.0881818		0.5789	1.1078	0.5789	1.4245	0.7	0	0.3563	0.7869	0.5061	1.63727	0.5061	0.1435		0.5466	4.8261	0.5466	4.4671	0.5466	1.7731	0.5223	0.1396
1.3239	0.4651	1.3239	0.7308	1.417	0.0436101	1.3239	0.00080589	1.3239	1.02997	1.3239	0.113272		0.7166	5.0046	0.7166	4.3364	1.0081	1.4209	1.3968	0.0864182		0.753	1.0664	0.753	1.371	0.7	0	0.3563	0.7936	0.5061	1.73329	0.5789	0.1377		0.5466	4.8406	0.5466	4.3407	0.5466	1.79551	0.5223	0.141298
1.3239	0.5025	1.3239	0.7114	1.417	0.0441	1.3239	0.0021806	1.3239	1.03686	1.3239	0.1137		0.7166	4.995	0.7166	4.2229	1.0081	1.4159	1.3968	0.0868635		0.753	1.0653	0.753	1.3817	0.7	0	0.3563	0.809	0.5061	1.62948	0.5789	0.1389		0.5466	4.87	0.5466	4.3025	0.5466	1.77677	0.5223	0.136549
1.3239	0.4944	1.3239	0.7314	1.5344	0.0521221	1.3239	0.0030079	1.3239	1.02983	1.3239	0.1074		1	3.921	1	3.68996	1.1943	1.1432	1.6073	0.0634		0.753	1.056	0.753	1.3881	0.8	0.739782	0.3563	0.8036	0.5061	1.65836	0.5789	0.1397		0.6235	5.1249	0.5466	4.4568	0.5466	1.7996	0.5223	0.138391
1.3239	0.498	1.3239	0.7521	1.5344	0.0523183	1.3239	-0.00027021	1.3239	1.02631	1.3239	0.1097		1	3.8718	1	3.76154	1.1943	1.1613	1.6073	0.0640404		0.753	1.0628	0.753	1.3617	0.8	0.865007	0.5061	0.7547	0.5789	1.6607	0.5789	0.143		0.6235	5.1601	0.6235	4.6604	0.6235	1.6999	0.5466	0.1362
1.3239	0.49	1.3239	0.7314	1.5344	0.0527997	1.3239	0.001431	1.3239	1.031	1.3239	0.1122		1	3.86663	1	3.736	1.1943	1.1781	1.6073	0.0627596		0.753	1.0627	0.753	1.3756	0.8	0.837562	0.5061	0.7532	0.5789	1.7581	0.5789	0.1399		0.6235	5.1242	0.6235	4.6646	0.6235	1.71	0.5466	0.138708
1.417	0.6356	1.417	1.4399	1.5344	0.0528	1.417	0.0013787	1.417	0.711688	1.417	0.0885		1	3.85921	1	3.7534	1.1943	1.0977	1.6073	0.063083		0.7733	1.125	0.7733	1.3238	0.8	0.76518	0.5061	0.7382	0.5789	1.6528	0.753	0.1475		0.6235	5.103	0.6235	4.6329	0.6235	1.7098	0.5466	0.137857
1.417	0.6592	1.417	1.3929	1.6275	0.0525803	1.417	0.0013787	1.417	0.716449	1.417	0.0831		1.0081	4.4255	1.0081	4.1918	1.3968	0.7862	1.7773	0.0586		0.7733	1.1104	0.7733	1.3226	1.0688	0.781431	0.5061	0.7482	0.5789	1.6821	0.753	0.1404		0.6235	5.1281	0.6235	4.6619	0.6235	1.6943	0.5466	0.133224
1.417	0.6375	1.417	1.4334	1.6275	0.0511128	1.417	0.002465	1.417	0.71159	1.417	0.088		1.0081	4.2387	1.0081	4.1783	1.3968	0.8063	1.7773	0.0591919		0.7733	1.132	0.7733	1.3144	1.0688	0.6128	0.5061	0.7486	0.5789	1.6879	0.753	0.1466		0.7287	4.6537	0.6235	4.6549	0.6235	1.7035	0.7287	0.1352
1.417	0.6733	1.417	1.4296	1.6275	0.0515894	1.417	0.0013763	1.417	0.709161	1.417	0.0874026		1.0081	4.3022	1.0081	4.2047	1.3968	0.8271	1.7773	0.0580081		0.7733	1.1218	0.7733	1.3072	1.0688	0.729087	0.5789	0.8873	0.6154	1.6767	0.753	0.1436		0.7287	4.5443	0.7287	4.9408	0.7287	1.8108	0.7287	0.137689
1.417	0.6514	1.417	1.424	1.6275	0.0528	1.417	0.0016497	1.417	0.7124	1.417	0.0846		1.0081	4.2882	1.0081	4.206	1.3968	0.8141	1.7773	0.058307		0.7733	1.1223	0.7733	1.317	1.0688	0.667506	0.5789	0.8578	0.6154	1.64917	0.753	0.1445		0.7287	4.5584	0.7287	4.8062	0.7287	1.8178	0.7287	0.136844
1.5344	0.6551	1.5344	1.6559	2.0202	0.0757465	1.5344	0.0025303	1.5344	0.615234	1.5344	0.0788		1.1943	2.7834	1.1943	3.3813	1.6073	0.5585	2.004	0.0553		1.0283	1.0441	1.0283	1.2891	1.1943	0.38545	0.5789	0.8608	0.6154	1.74589	0.7733	0.144215		0.7287	4.5396	0.7287	4.8802	0.7287	1.7958	0.7287	0.132245
1.5344	0.654	1.5344	1.6483	2.0202	0.0766444	1.5344	0.0031063	1.5344	0.616283	1.5344	0.0788		1.1943	2.8193	1.1943	3.3714	1.6073	0.5699	2.004	0.0558586		1.0283	1.0371	1.0283	1.3031	1.1943	0.372811	0.5789	0.8669	0.6154	1.64132	0.7733	0.14333		0.8016	4.5526	0.7287	4.7958	0.7287	1.8198	0.8016	0.1325
1.5344	0.6609	1.5344	1.6581	2.0202	0.0745054	1.5344	0.00056413	1.5344	0.620406	1.5344	0.0788		1.1943	2.8516	1.1943	3.3614	1.6073	0.5707	2.004	0.0547414		1.0283	1.0245	1.0283	1.3391	1.1943	0.380717	0.5789	0.8682	0.6154	1.67042	0.7733	0.138513		0.8016	4.5842	0.8016	5.0701	0.8016	1.635	0.8016	0.134112
1.5344	0.6381	1.5344	1.6211	2.0202	0.0752	1.5344	0.0034181	1.5344	0.616199	1.5344	0.0777		1.1943	2.7406	1.1943	3.467	1.6073	0.5488	2.004	0.0550235		1.0283	1.0483	1.0283	1.3565	1.1943	0.384054	0.6154	0.8515	0.6154	1.68005	0.7733	0.140381		0.8016	4.5514	0.8016	5.0843	0.8016	1.642	0.8016	0.129604
1.5344	0.652	1.5344	1.6459	2.5142	0.0718418	1.5344	0.0024047	1.5344	0.6169	1.5344	0.0785		1.2	3.5895	1.2	3.8264	1.7773	0.5483	2.3603	0.0564646		1.0283	1.0385	1.0283	1.322	1.35	0.166512	0.6154	0.8513	0.753	1.6883	0.7733	0.1416		0.8016	4.5879	0.8016	5.0153	0.8016	1.66275	0.8016	0.131352
1.6275	0.6687	1.6275	1.7845	2.5142	0.0719644	1.6275	0.00055461	1.6275	0.574125	1.6275	0.071996		1.2	2.6841	1.2	3.77925	1.7773	0.5668	2.3603	0.0553354		1.0688	1.0985	1.0688	1.358	1.35	0.0486071	0.6154	0.8565	0.753	1.6734	1.0283	0.1366		0.8016	4.569	0.8016	5.039	0.8016	1.6454	0.8016	0.132328
1.6275	0.6639	1.6275	1.7891	2.5142	0.0722353	1.6275	0.0016853	1.6275	0.577967	1.6275	0.0718284		1.2	3.53972	1.2	3.85255	1.7773	0.5674	2.3603	0.0556205		1.0688	1.1092	1.0688	1.3169	1.35	0.166012	0.6154	0.8552	0.753	1.6512	1.0283	0.1329		1.004	4.3592	0.8016	5.0522	0.8016	1.65363	1.004	0.1337
1.6275	0.6337	1.6275	1.7751	2.5142	0.0729	1.6275	0.00084739	1.6275	0.574047	1.6275	0.0729		1.2	3.53293	1.2	3.81802	1.7773	0.525	2.3603	0.0559		1.0688	1.1105	1.0688	1.3207	1.35	0.104862	0.6154	0.8564	0.753	1.694	1.0283	0.1295		1.004	4.3033	1.004	4.7718	1.004	1.7563	1.004	0.136161
1.6275	0.6668	1.6275	1.786			1.6275	0.0019661	1.6275	0.572087	1.6275	0.0721		1.3968	2.0808	1.3968	3.6753	2.004	0.4717				1.0688	1.1074	1.0688	1.3328	1.4291	0.0470253	0.6154	0.8542	0.753	1.6766	1.0283	0.136		1.004	4.3192	1.004	4.6562	1.004	1.7768	1.004	0.135326
1.6275	0.6583	1.6275	1.7837			1.6275	0.0012633	1.6275	0.5747	1.6275	0.0687		1.3968	2.1102	1.3968	3.6342	2.004	0.4843				1.0688	1.1064	1.0688	1.3321	1.4291	0.0755633	0.753	0.8414	0.7733	1.6595	1.0283	0.1338		1.004	4.3039	1.004	4.5764	1.004	1.78048	1.004	0.130778
2.0202	0.6732	2.0202	2.0468			2.0202	0.0028114	2.0202	0.508623	2.0202	0.0635027		1.3968	2.1795	1.3968	3.6593	2.004	0.4792				1.2186	0.9051	1.2186	1.1952	1.4291	0.0468842	0.753	0.8565	0.7733	1.75682	1.0688	0.1389		1.004	4.4344	1.004	4.7615	1.004	1.7378	1.0445	0.1392
2.0202	0.6756	2.0202	2.0841			2.0202	0.0011322	2.0202	0.50949	2.0202	0.0640578		1.3968	2.1092	1.3968	3.5979	2.004	0.4928				1.2186	0.906	1.2186	1.2008	1.4291	0.0557845	0.753	0.8567	0.7733	1.6516	1.0688	0.141465		1.004	4.4403	1.004	5.0266	1.0445	1.6204	1.0445	0.140893
2.0202	0.6936	2.0202	2.0502			2.0202	0.00085274	2.0202	0.512899	2.0202	0.0643101		1.6073	1.2765	1.6073	3.1741	2.3603	0.4797				1.2186	0.9024	1.2186	1.224	1.55	0.0447023	0.753	0.8506	0.7733	1.68088	1.0688	0.140597		1.004	4.4377	1.004	5.0871	1.0445	1.6543	1.0445	0.136158
2.0202	0.661	2.0202	2.0729			2.0202	0.0019802	2.0202	0.50942	2.0202	0.0643		1.6073	1.3094	1.6073	3.1905	2.3603	0.4748				1.2186	0.9008	1.2186	1.1707	1.55	0.0432365	0.753	0.8513	0.7733	1.6872	1.0688	0.135872		1.004	4.4131	1.004	5.0732	1.0445	1.638	1.0445	0.137994
2.0202	0.6758	2.0202	2.0635			2.0202	0.0016941	2.0202	0.51	2.0202	0.0636		1.6073	1.32	1.6073	3.212	2.3603	0.4766				1.2186	0.9061	1.2186	1.1977	1.55	0.0441534	0.7733	0.7562	0.9636	1.6643	1.0688	0.137704		1.004	4.4314	1.004	5.085	1.0445	1.6416	1.0445	0.139019
2.5142	0.7105	2.5142	2.2967			2.5142	0.0017025	2.5142	0.47952	2.5142	0.0602436		1.6073	1.2861	1.6073	3.2544	2.3603	0.5015				1.4372	0.882	1.4372	1.2406	1.55	0.0445404	0.7733	0.7412	0.9636	1.63697	1.2186	0.1273		1.0445	3.9235	1.004	5.068	1.0445	1.6386	1.1417	0.1245
2.5142	0.6939	2.5142	2.296			2.5142	0.0022707	2.5142	0.482728	2.5142	0.0607702		1.7773	1.3368	1.7773	3.3859						1.4372	0.8853	1.4372	1.2627	1.7	0.0459023	0.7733	0.7648	0.9636	1.73298	1.2186	0.1325		1.0445	3.9176	1.0445	4.3527	1.1053	1.5578	1.1417	0.126792
2.5142	0.708	2.5142	2.3003			2.5142	0.0028605	2.5142	0.479454	2.5142	0.0599		1.7773	1.3888	1.7773	3.4029						1.4372	0.9026	1.4372	1.23	1.7	0.0256232	0.7733	0.7395	0.9636	1.62918	1.2186	0.1353		1.0445	4.037	1.0445	4.2572	1.1053	1.5566	1.1417	0.126014
2.5142	0.7263	2.5142	2.317			2.5142	0.0028438	2.5142	0.477817	2.5142	0.061		1.7773	1.3927	1.7773	3.4088						1.4372	0.8667	1.4372	1.2486	1.7	0.0357646	0.7733	0.7504	0.9636	1.65807	1.2186	0.1298		1.0445	3.9202	1.0445	4.4303	1.1053	1.5372	1.1417	0.121779
2.5142	0.7097	2.5142	2.3025			2.5142	0.0024194	2.5142	0.48	2.5142	0.0583		1.7773	1.2735	1.7773	3.3685						1.4372	0.8841	1.4372	1.2455	1.7	0.0425628	0.9636	0.7623	0.9636	1.66763	1.2186	0.1312		1.0445	4.02131	1.0445	4.2929	1.1053	1.5596	1.2227	0.1216
													2.004	1.1076	2.004	3.2608						1.4696	0.9505	1.4696	1.2471	2.05	0.0746026	0.9636	0.7657	1.0283	1.7578	1.2874	0.145539		1.1053	3.9375	1.0445	4.3585	1.1053	1.5528	1.2227	0.123839
													2.004	1.1196	2.004	3.2107						1.4696	0.9165	1.4696	1.2601	2.05	0.0374531	0.9636	0.7572	1.0283	1.7273	1.2874	0.144646		1.1053	3.9217	1.1053	4.5557	1.1417	1.6827	1.2227	0.123079
													2.004	1.1194	2.004	3.2443						1.4696	0.9427	1.4696	1.2556	2.05	0.0543788	0.9636	0.7709	1.0283	1.69085	1.2874	0.139785		1.1053	3.9088	1.1053	4.5414	1.1417	1.6451	1.2227	0.118943
													2.004	1.1089	2.004	3.1245						1.4696	0.9593	1.4696	1.2653	2.05	0.0674606	0.9636	0.7445	1.0283	1.68452	1.2874	0.14167		1.1053	3.9432	1.1053	4.5838	1.1417	1.6509	1.2227	0.1267
													2.3603	1.2137	2.3603	3.5137						1.4696	0.9422	1.4696	1.257	2.2348	0.041679	0.9636	0.7601	1.0283	1.705	1.2874	0.1429		1.1053	3.9278	1.1053	4.5616	1.1417	1.6888	1.2227	0.128241
													2.3603	1.1761	2.3603	3.4401						1.5425	1.0267	1.7773	1.74	2.2348	0.0306272	1.0283	0.6711	1.0688	1.6175	1.4291	0.132503		1.1417	4.0027	1.1053	4.5606	1.2227	1.4839	1.2227	0.123931
													2.3603	1.1622	2.3603	3.3864						1.5425	1.0234	1.7773	1.7631	2.2348	0.041554	1.0283	0.6791	1.0688	1.71236	1.4291	0.13169		1.1417	3.9485	1.1417	4.5732	1.2227	1.5279	1.2227	0.125602
													2.3603	1.2497	2.3603	3.4608						1.5425	1.0188	1.7773	1.7611	2.2348	0.0306334	1.0283	0.6762	1.0688	1.6098	1.4291	0.127264		1.1417	3.9923	1.1417	4.6145	1.2227	1.506	1.2227	0.126535
																						1.5425	1.0335	1.7773	1.7315	2.48	0.0255982	1.0283	0.652	1.0688	1.63834	1.4291	0.12898		1.1417	3.9266	1.1417	4.6492	1.2227	1.5124	1.3563	0.1272
																						1.5425	1.0256	1.7773	1.7489	2.48	0.0250699	1.0283	0.6696	1.0688	1.6445	1.4291	0.1301		1.2227	3.6912	1.1417	4.47	1.2227	1.5075	1.3563	0.128747
																						1.7085	0.9481	1.8664	1.9792	2.48	0.025689	1.0688	0.6597	1.1943	1.8057	1.4372	0.1246		1.2227	3.6135	1.2227	4.4758	1.2227	1.664	1.3563	0.12442
																						1.7085	0.9703	1.8664	1.9621	2.48	0.0258212	1.0688	0.6822	1.1943	1.77605	1.4372	0.1257		1.2227	3.7531	1.2227	4.4557	1.2227	1.5986	1.3563	0.126098
																						1.7085	0.9729	1.8664	1.9819			1.0688	0.6806	1.1943	1.88021	1.4372	0.128		1.2227	3.7186	1.2227	4.4728	1.2227	1.6633	1.3887	0.1275
																						1.7085	0.9426	1.8664	1.9975			1.0688	0.6677	1.1943	1.7676	1.4372	0.1241		1.2227	3.6697	1.2227	4.4609	1.2227	1.6514	1.3887	0.129051
																						1.7085	0.9585	1.8664	1.9802			1.0688	0.6725	1.1943	1.79894	1.4372	0.1256		1.2227	3.7645	1.2227	4.4663	1.3563	1.5659	1.3887	0.124714
																						1.8664	0.9331	1.9555	2.0936			1.1943	0.2442	1.1943	1.80931	1.4696	0.1215		1.2227	3.724	1.2227	4.2647	1.3563	1.6423	1.3887	0.126395
																						1.8664	0.9188	1.9555	2.0556			1.1943	0.2471	1.2186	1.6617	1.4696	0.123744		1.2227	3.7357	1.2227	4.3457	1.3563	1.6152	1.3887	0.127334
																						1.8664	0.9267	1.9555	2.0611			1.1943	0.2433	1.2186	1.6917	1.4696	0.122985		1.2227	3.7235	1.2227	4.338	1.3563	1.60652	1.4818	0.1127
																						1.8664	0.9382	1.9555	2.0689			1.1943	0.2396	1.2186	1.6357	1.4696	0.118851		1.3563	3.1942	1.2227	4.3292	1.3887	1.464	1.4818	0.114071
																						1.8664	0.9292	1.9555	2.0698			1.1943	0.2374	1.2186	1.7255	1.4696	0.120454		1.3563	3.2146	1.3563	3.842	1.3887	1.4487	1.4818	0.110237
																						1.9555	0.9102	1.9676	2.0245			1.1943	0.2423	1.2186	1.6782	1.5425	0.1069		1.3563	3.2315	1.3563	3.6919	1.3887	1.4757	1.4818	0.111724
																						1.9555	0.9057	1.9676	2.0643			1.2186	0.124	1.2874	1.7928	1.5425	0.1066		1.3563	3.2099	1.3563	3.7775	1.3887	1.4812	1.5385	0.117006
																						1.9555	0.9155	1.9676	1.9922			1.2186	0.1167	1.2874	1.76336	1.5425	0.1126		1.3887	3.4564	1.3563	3.618	1.3887	1.4673	1.5385	0.113074
																						1.9555	0.9083	1.9676	2.0191			1.2186	0.1163	1.2874	1.86678	1.5425	0.1149		1.3887	3.4422	1.3887	4.2625	1.4818	1.3363	1.5385	0.114598
																						1.9555	0.9099	1.9676	2.025			1.2186	0.1214	1.2874	1.75497	1.5425	0.1103		1.3887	3.4781	1.3887	4.2957	1.4818	1.3931	1.5385	0.11545
																						1.9676	0.9144	2.2348	2.0911			1.2186	0.1196	1.2874	1.78608	1.7085	0.1107		1.3887	3.4537	1.3887	4.2532	1.4818	1.4396	1.5385	0.1156
																						1.9676	0.9079	2.2348	2.0651			1.2874	0.0299	1.2874	1.79639	1.7085	0.1041		1.3887	3.4576	1.3887	4.2107	1.4818	1.3931	1.668	0.1005
																						1.9676	0.9198	2.2348	2.0912			1.2874	0.0281	1.4291	1.611	1.7085	0.1029		1.4818	2.6834	1.3887	4.2555	1.5385	1.3475	1.668	0.101722
																						1.9676	0.9093	2.2348	2.1234			1.2874	0.0274	1.4291	1.58455	1.7085	0.1039		1.4818	2.6671	1.4818	3.8606	1.5385	1.3455	1.668	0.0983037
																						1.9676	0.9128	2.2348	2.0927			1.2874	0.0287	1.4291	1.67748	1.7085	0.1054		1.4818	2.6805	1.4818	3.6808	1.5385	1.3417	1.668	0.0996293
																						2.2348	0.8299	2.2551	2.1233			1.2874	0.0287	1.4291	1.57701	1.7773	0.0967544		1.4818	2.6633	1.4818	3.5798	1.5385	1.3408	1.7611	0.0988883
																						2.2348	0.8536	2.2551	2.086			1.2874	0.0286	1.4291	1.60497	1.7773	0.0961608		1.5182	2.2333	1.4818	3.6756	1.5385	1.3439	1.7611	0.0955649
																						2.2348	0.8344	2.2551	2.07			1.4291	0.0046766	1.4291	1.61422	1.7773	0.092929		1.5182	2.26669	1.5182	3.7602	1.668	1.174	1.7611	0.0968535
																						2.2348	0.834	2.2551	2.0915			1.4291	0.0028786	1.4372	1.5431	1.7773	0.0941822		1.5182	2.19711	1.5182	3.5904	1.668	1.21	1.7611	0.097573
																						2.2348	0.838	2.2551	2.0927			1.4291	0.0054445	1.4372	1.5216	1.7773	0.095		1.5182	2.22462	1.5182	3.5924	1.668	1.2035	1.7611	0.0977
																						2.2551	0.8355	2.2794	2.0905			1.4291	0.0037845	1.4372	1.5926	1.8664	0.1048		1.5182	2.24479	1.5182	3.4979	1.668	1.1232	1.8502	0.0957
																						2.2551	0.8273	2.2794	2.1035			1.4291	0.0042282	1.4372	1.5065	1.8664	0.104157		1.668	2.1641	1.5182	3.4843	1.8502	1.0293	1.8502	0.096864
																						2.2551	0.8439	2.2794	2.0738			1.4291	0.0042025	1.4372	1.5407	1.8664	0.100657		1.668	2.2331	1.668	4.2135	1.8502	1.0567	1.8502	0.0936086
																						2.2551	0.8452	2.2794	2.1135			1.4372	0.0052765	1.4696	1.4401	1.8664	0.102014		1.668	2.16	1.668	4.2183	1.8502	1.0049	1.8502	0.0948709
																						2.2551	0.838	2.2794	2.0927			1.4372	0.0056317	1.4696	1.41645	1.8664	0.1029		1.668	2.1588	1.668	4.1024	1.8502	1.0278	2.004	0.0841107
																						2.2794	0.8676	2.2794	2.0948			1.4372	0.0061504	1.4696	1.49953	1.9555	0.0905417		1.7611	2.3584	1.668	4.28136	2.0445	0.8623	2.004	0.0812839
																						2.2794	0.8904					1.4372	0.0055755	1.4696	1.40971	1.9555	0.0899863		1.7611	2.3533	1.7611	4.3425	2.0445	0.9096	2.004	0.08238
																						2.2794	0.868					1.4372	0.0056586	1.4696	1.43471	1.9555	0.086962		1.7611	2.3686	1.7611	4.40742	2.0445	0.873197	2.004	0.082992
																						2.2794	0.8596					1.4696	0.0127	1.5425	1.1903	1.9555	0.0881347		1.7611	2.35939	1.7611	4.33599	2.0445	0.911482	2.004	0.0831
																						2.2794	0.838					1.4696	0.0129	1.5425	1.1628	1.9555	0.0889		1.7611	2.38079	1.7611	4.31913	2.0445	0.879381	2.0445	0.0875
																						2.2794	0.8647					1.4696	0.0132	1.5425	1.184	2.2348	0.0853475		1.8138	1.7401	1.7611	4.34135	2.2348	0.641	2.0445	0.0885642
																												1.4696	0.0114	1.5425	1.1803	2.2348	0.0848239		1.8138	1.7372	1.8138	3.9754	2.2348	0.6532	2.0445	0.0855878
																												1.4696	0.0125	1.5425	1.1793	2.2348	0.0819732		1.8138	1.7532	1.8138	3.9742	2.2348	0.654551	2.0445	0.0867419
																												1.5425	0.0072196	1.7085	1.0613	2.2348	0.0830786		1.8138	1.7602	1.8138	4.0591	2.2348	0.657825	2.0445	0.0873862
																												1.5425	0.0039132	1.7085	1.0941	2.2348	0.0838		1.8138	1.7477	1.8138	4.0367	2.3077	0.7203	2.1215	0.0818802
																												1.5425	0.0039336	1.7085	1.1027	2.2794	0.075		1.8502	2.0771	1.8138	4.0114	2.3077	0.759	2.1215	0.0813779
																												1.5425	0.00032376	1.7085	1.0556	2.2794	0.076385		1.8502	2.1085	1.8502	3.5268	2.3077	0.7852	2.1215	0.078643
																												1.5425	0.0038475	1.7085	1.0783	2.2794	0.0777956		1.8502	2.0458	1.8502	3.4875	2.3077	0.7471	2.1215	0.0797034
																												1.7085	0.0022492	1.7773	0.949646	2.2794	0.0792323		1.8502	2.0903	1.8502	3.5583	2.4089	0.6552	2.1215	0.0804
																												1.7085	0.0032196	1.7773	1.00534	2.2794	0.0806955		2.004	2.0395	1.8502	3.5545	2.4089	0.6296	2.2348	0.0757697
																												1.7085	0.0022797	1.7773	0.945128				2.004	1.9801	2.0445	3.9087	2.4089	0.640925	2.2348	0.0753049
																												1.7085	0.0042054	1.7773	0.961883				2.004	2.0005	2.0445	3.8322	2.4089	0.66348	2.2348	0.0727741
																												1.7085	0.0029885	1.7773	0.9655				2.004	2.0119	2.0445	3.8841	2.4089	0.656555	2.2348	0.0744
																												1.7773	0.0048076	1.8664	1.0232				2.004	2.008	2.0445	3.8399			2.3077	0.0798
																												1.7773	0.0032557	1.8664	1.0163				2.0445	1.6474	2.0445	3.84535			2.3077	0.0807706
																												1.7773	0.0050032	1.8664	1.0148				2.0445	1.7544	2.1215	3.9003			2.3077	0.0780561
																												1.7773	0.0029854	1.8664	1.0194				2.0445	1.7404	2.1215	3.9313			2.3077	0.0791086
																												1.7773	0.0040129	1.8664	1.0184				2.0445	1.7746	2.1215	3.9084			2.4089	0.0735
																												1.8664	0.0025734	1.9555	0.856206				2.0445	1.74584	2.1215	3.8948			2.4089	0.074394
																												1.8664	0.0025658	1.9555	0.906422				2.1215	1.4142	2.1215	3.9087			2.4089	0.0718937
																												1.8664	0.0016263	1.9555	0.852133				2.1215	1.4314	2.2348	3.9344			2.4089	0.0728632
																												1.8664	0.0038755	1.9555	0.867239				2.1215	1.3759	2.2348	3.9396			2.4089	0.0734044
																												1.8664	0.0026602	1.9555	0.8705				2.1215	1.3996	2.2348	3.9074
																												1.9555	0.0045723	1.9676	0.9545				2.1215	1.4053	2.2348	3.9087
																												1.9555	0.0018119	1.9676	0.938827				2.1215	1.38253	2.3077	3.972
																												1.9555	0.0024063	1.9676	0.993889				2.1215	1.37715	2.3077	3.8445
																												1.9555	0.0023883	1.9676	0.93436				2.2348	1.4135	2.3077	3.9164
																												1.9555	0.0027947	1.9676	0.950924				2.2348	1.4442	2.3077	3.9087
																												1.9676	0.0023563	2.2348	0.7777				2.2348	1.4599	2.4089	3.7
																												1.9676	0.0026635	2.2348	0.76493				2.2348	1.4053	2.4089	3.8507
																												1.9676	-0.00033587	2.2348	0.809793				2.3077	1.3767	2.4089	3.9437
																												1.9676	0.0043533	2.2348	0.761291				2.3077	1.4042	2.4089	3.9087
																												1.9676	0.0022593	2.2348	0.774787				2.3077	1.48	2.4089	3.87979
																												2.2348	0.0023803	2.2551	0.854				2.3077	1.4053
																												2.2348	0.0017795	2.2551	0.839977				2.4089	1.5452
																												2.2348	0.00090642	2.2551	0.889241				2.4089	1.5759
																												2.2348	0.0018257	2.2551	0.835981				2.4089	1.5246
																												2.2348	0.001723	2.2551	0.850801				2.4089	1.4053
																												2.2551	0.0032938	2.2794	0.6852				2.4089	1.39984
																												2.2551	0.0032479	2.2794	0.673949
																												2.2551	0.0019426	2.2794	0.713476
																												2.2551	0.0033142	2.2794	0.670743
																												2.2551	0.0029496	2.2794	0.682633
																												2.2794	0.0017337	2.2794	0.68657
																												2.2794	0.0021597
																												2.2794	0.0028022
																												2.2794	0.0023693
																												2.2794	0.001089
																												2.2794	0.0020308

## Sheet: den in Dextran-40
240 mg/ml of Dex-40															240 mg/ml of Dex-40											240 mg/ml Dextran-40
holo iRFP713															apo iRFP713											holo iRFP713
[GdnHCl]	I320(295)	[GdnHCl]	I365(295)	[GdnHCl]	OD690	[GdnHCl]	I715(690)	[GdnHCl]	Parametr A	[GdnHCl]	r	[GdnHCl]	CD222		[GdnHCl]	I320(295)	[GdnHCl]	I365(295)	[GdnHCl]	Parametr A	[GdnHCl]	r	[GdnHCl]	CD222		l	OD_0.0M GdnHCl	OD_0.7M GdnHCl	OD_1.0M GdnHCl	OD_1.5M GdnHCl	OD_2.0M GdnHCl	OD_2.3M GdnHCl	OD_2.6M GdnHCl	OD_3.3M GdnHCl	OD_4.2M GdnHCl
0	0.992506	0	1.012	0	1	0	0.971782	0	1.55	0	0.140701	0	-1		0	3.55	0	3.44051	0	1.49185	0	0.119889	0	-1.00455		850	0.000581818	-0.00416284	-0.00266928	0.00222218	0.00106364	-0.00143636	-0.00202727	-0.00281455	0.00169091
0	0.990722	0	0.989351	0	0.955988	0	0.981115	0	1.55978	0	0.134654	0	-0.96961		0	3.50817	0	3.37278	0	1.50385	0	0.113721	0	-0.9878		849	-0.000618182	-0.00403807	-0.00317771	-0.00360553	0.00116364	0.00266364	-0.00492727	0.00270545	-0.00170909
0	1.02722	0	1.00847	0	0.970874	0	1.03144	0	1.55879	0	0.127036	0	-0.988028		0	3.46395	0	3.31253	0	1.5117	0	0.120443	0	-1		848	-0.000818182	0.000828031	0.00432169	0.0020603	-0.000136364	0.000363636	0.000772727	-0.000334545	0.000490909
0	0.989556	0	0.990183	0	0.951208	0	1	0	1.58383	0	0.1336	0	-1.0014		0	3.47375	0	3.41635	0	1.47031	0	0.120394	0	-1.01475		847	-0.00101818	0.00182621	-0.00139819	0.00116996	-0.00373636	-0.00303636	0.00267273	0.00150545	-0.00190909
0.05	0.880495	0.05	0.873776	0.05	0.869551	0.05	0.894823	0.05	1.63629	0.05	0.134753	0.05	-0.79743		0	3.4989	0	3.38571	0	1.49426	0	0.118593	0.25	-0.9044		846	-0.000718182	0.000328944	0.000127109	0.00133184	-0.00143636	0.000563636	0.00237273	-0.000894545	0.00299091
0.05	0.886284	0.05	0.829309	0.05	0.8705	0.05	0.8958	0.05	1.60553	0.05	0.133285	0.05	-0.7983		0.25	3.54192	0.25	3.62874	0.25	1.41055	0.25	0.124893	0.25	-0.91962		845	0.00488182	-0.000170143	0.00711808	0.000684315	0.00216364	0.00256364	0.00447273	-0.000174545	0.00309091
0.05	0.896657	0.05	0.869172	0.05	0.844046	0.05	0.868577	0.05	1.6784	0.05	0.1308	0.05	-0.77404		0.25	3.54801	0.25	3.69954	0.25	1.38597	0.25	0.131602	0.25	-0.886312		844	-0.00181818	0.00170143	-0.00330482	-0.000448852	-0.000736364	-0.00133636	-0.00292727	-0.000734545	-0.000809091
0.05	0.8753	0.05	0.861418	0.05	0.860079	0.05	0.885076	0.05	1.61722	0.05	0.1349	0.05	-0.788743		0.25	3.60176	0.25	3.66312	0.25	1.42093	0.25	0.125829	0.25	-0.930628		843	0.000481818	0.00357301	0.00355904	0.000846196	0.00246364	0.00196364	-0.000727273	0.000305455	-0.00110909
0.16	0.983861	0.16	0.960101	0.16	0.920787	0.16	0.860002	0.16	1.67157	0.16	0.134288	0.16	-0.556978		0.25	3.63499	0.25	3.70328	0.25	1.41863	0.25	0.116745	0.7	-0.4949		842	-0.00291818	0.00170143	-0.00114398	-0.00166296	-0.00283636	-0.000636364	-2.72727e-05	-0.000254545	-0.00160909
0.16	1.02951	0.16	0.96268	0.16	0.902135	0.16	0.842581	0.16	1.61561	0.16	0.131567	0.16	-0.545696		0.25	3.58164	0.25	3.67367	0.25	1.40899	0.25	0.124753	0.7	-0.520183		841	0.00158182	-0.00241604	-0.00165241	-0.00125826	0.000363636	-0.00153636	-0.00122727	-0.000254545	-0.00250909
0.16	1.01028	0.16	0.968845	0.16	0.94841	0.16	0.885802	0.16	1.62341	0.16	0.138316	0.16	-0.573688		0.575246	4.08271	0.575246	3.7171	0.575246	1.46601	0.575246	0.120121	0.7	-0.485002		840	0.000381818	0.000828031	-0.00177952	-0.0013392	0.00166364	-0.000136364	0.00157273	0.000945455	0.00139091
0.16	0.97803	0.16	0.913504	0.16	0.9195	0.16	0.8588	0.16	1.66427	0.16	0.1341	0.16	-0.5562		0.575246	4.0759	0.575246	3.72002	0.575246	1.4613	0.575246	0.1223	0.7	-0.439779		839	-0.000118182	0.000328944	0.00190663	0.00367911	-0.000236364	-0.00133636	0.00607273	0.000145455	0.000690909
0.459605	1.16654	0.459605	1.25478	0.459605	0.87	0.459605	0.8996	0.459605	1.48723	0.459605	0.132454	0.459605	-0.6146		0.575246	4.10232	0.575246	3.71118	0.575246	1.44982	0.575246	0.11763	1	-0.281455		838	0.00168182	0.00432164	0.00216085	-0.00012509	0.00206364	0.000963636	0.00227273	0.00342545	0.00279091
0.459605	1.14742	0.459605	1.26096	0.459605	0.828873	0.459605	0.857074	0.459605	1.45927	0.459605	0.129857	0.459605	-0.585546		0.575246	4.08388	0.575246	3.71766	0.575246	1.47692	0.575246	0.119525	1	-0.320183		837	0.000381818	0.00419687	0.000127109	0.000684315	0.000363636	-0.00333636	0.00307273	0.000465455	-0.00200909
0.459605	1.20233	0.459605	1.22509	0.459605	0.8352	0.459605	0.863616	0.459605	1.5255	0.459605	0.130848	0.459605	-0.590016		0.575246	4.08623	0.575246	3.7165	0.575246	1.46346	0.575246	0.119896	1	-0.345826		836	0.00238182	0.0031987	0.00266928	0.00149372	-0.000136364	0.000563636	0.000472727	0.00118545	-0.00160909
0.459605	1.12493	0.459605	1.21252	0.459605	0.84545	0.459605	0.874215	0.459605	1.4699	0.459605	0.1363	0.459605	-0.597257		0.7	4.42728	0.7	4.85477	0.7	1.51135	0.7	0.124004	1	-0.197792		835	0.000281818	-0.00166741	-0.00139819	0.00141278	-0.00123636	6.36364e-05	0.000372727	-0.00169455	-9.09091e-06
1.17526	0.995351	1.17526	1.08878	1.17526	0.778078	1.17526	0.749494	1.17526	1.59337	1.17526	0.127146	1.17526	-0.609347		0.7	4.45269	0.7	4.90107	0.7	1.5065	0.7	0.126716	1.3	-0.147279		834	0.00378182	0.00182621	-0.000762651	3.67911e-05	0.00196364	-0.000836364	-0.000627273	0.00246545	-0.00100909
1.17526	0.967123	1.17526	1.04345	1.17526	0.790194	1.17526	0.761165	1.17526	1.60343	1.17526	0.129126	1.17526	-0.618835		0.7	4.41415	0.7	4.89868	0.7	1.49466	0.7	0.130181	1.3	-0.201829		833	0.000481818	-0.000669231	-0.000635543	-0.000691673	-0.00173636	-0.00343636	-0.000627273	-0.00217455	-0.00320909
1.17526	0.935334	1.17526	1.02294	1.17526	0.774188	1.17526	0.745747	1.17526	1.60241	1.17526	0.126511	1.17526	-0.6063		0.7	4.42963	0.7	4.82312	0.7	1.5226	0.7	0.128252	1.3	-0.164334		832	0.000681818	-0.000170143	0.00241506	-4.41494e-05	-0.000436364	-0.000136364	0.00177273	0.00134545	-0.00180909
1.17526	0.982004	1.17526	1.04968	1.17526	0.8139	1.17526	0.784	1.17526	1.62815	1.17526	0.133	1.17526	-0.6374		0.7	4.43091	0.7	4.86941	0.7	1.50872	0.7	0.127286	1.3	-0.197792		831	0.00148182	0.00182621	-0.000381326	0.00157466	-0.00353636	-0.00113636	-0.000627273	-0.000494545	-0.00320909
1.53985	1.29512	1.53985	1.43013	1.53985	0.766251	1.53985	0.717391	1.53985	1.52751	1.53985	0.133726	1.53985	-0.645279		1	4.89131	1	4.88303	1	1.65656	1	0.124671	1.75	-0.212446		830	0.00158182	0.00357301	0.00254217	0.000765256	0.000263636	0.00226364	0.00267273	0.00174545	-0.000109091
1.53985	1.26703	1.53985	1.46528	1.53985	0.805556	1.53985	0.75419	1.53985	1.47638	1.53985	0.140585	1.53985	-0.678379		1	4.8865	1	4.73939	1	1.70442	1	0.124375	1.75	-0.223068		829	-0.000218182	0.00357301	0.00419458	-4.41494e-05	0.000363636	-0.00193636	0.00137273	0.00182545	-0.00150909
1.53985	1.26174	1.53985	1.44316	1.53985	0.781	1.53985	0.7312	1.53985	1.4835	1.53985	0.132158	1.53985	-0.6577		1	4.84274	1	4.83912	1	1.65482	1	0.131903	1.75	-0.208197		828	-0.00111818	0.000703259	-0.000381326	-0.000448852	-0.00223636	-0.00103636	-0.00162727	-0.000494545	-0.00510909
1.53985	1.28917	1.53985	1.4506	1.53985	0.781	1.53985	0.7312	1.53985	1.52084	1.53985	0.1363	1.53985	-0.6577		1	4.88629	1	4.78159	1	1.68938	1	0.125331	1.75	-0.218607		827	0.000381818	0.0049455	0.0044488	0.0012509	-0.00133636	0.000463636	-0.000427273	0.00134545	-0.00120909
1.711	1.00994	1.711	1.35343	1.711	0.642209	1.711	0.645512	1.711	1.49795	1.711	0.12233	1.711	-0.460962		1	4.87668	1	4.81087	1	1.67607	1	0.126562	1.87125	-0.179222		826	-0.00231818	0.00207575	0.000508434	3.67911e-05	-0.00143636	0.000463636	-0.00192727	-0.000494545	-0.00280909
1.711	1.02042	1.711	1.38197	1.711	0.679417	1.711	0.682913	1.711	1.5043	1.711	0.129417	1.711	-0.48767		1.3	5.41909	1.3	5.00896	1.3	1.67143	1.3	0.125227	1.87125	-0.188183		825	0.000581818	0.00182621	-0.00127109	-4.41494e-05	-0.000636364	-0.00233636	-0.00172727	-9.45455e-05	-0.00320909
1.711	1.02635	1.711	1.38273	1.711	0.638998	1.711	0.642285	1.711	1.48326	1.711	0.121718	1.711	-0.458657		1.3	5.43168	1.3	5.06206	1.3	1.63797	1.3	0.127498	1.87125	-0.175637		824	-0.00241818	-0.000544459	-0.000254217	-0.00222954	-0.00303636	-0.00273636	-0.00172727	6.54545e-05	-0.00420909
1.711	0.989132	1.711	1.37864	1.711	0.6998	1.711	0.7034	1.711	1.4601	1.711	0.1333	1.711	-0.5023		1.3	5.257	1.3	5.01952	1.3	1.68894	1.3	0.122629	1.87125	-0.184419		823	-0.00171818	0.00120235	0.000254217	-0.00150108	-0.000636364	-0.00103636	0.000372727	0.00110545	-0.00290909
2.05551	1.11225	2.05551	1.27673	2.05551	0.651984	2.05551	0.612214	2.05551	1.52371	2.05551	0.119498	2.05551	-0.489466		1.3	5.13052	1.3	5.09372	1.3	1.64938	1.3	0.124605	2.5	-0.2043		822	-0.00161818	0.00332347	0.00216085	-0.000772614	-0.000636364	6.36364e-05	-0.000827273	0.00134545	-0.00230909
2.05551	1.15755	2.05551	1.29866	2.05551	0.662136	2.05551	0.621748	2.05551	1.53677	2.05551	0.121359	2.05551	-0.497087		1.3	5.0732	1.3	5.04607	1.3	1.66183	1.3	0.124992	2.5	-0.215827		821	8.18182e-05	0.00394733	0.00177952	-4.41494e-05	-0.00143636	-0.000736364	0.000572727	0.000385455	-0.00260909
2.05551	1.14841	2.05551	1.3223	2.05551	0.648724	2.05551	0.609153	2.05551	1.51499	2.05551	0.118901	2.05551	-0.487018		1.75	5.49165	1.75	4.88983	1.75	1.63894	1.75	0.123781	2.5	-0.200214		820	-0.000418182	-0.000294915	0.00216085	-0.000610733	-0.00223636	-0.00293636	-0.00112727	0.000145455	-0.00590909
2.05551	1.16892	2.05551	1.30667	2.05551	0.682	2.05551	0.6404	2.05551	1.52467	2.05551	0.125	2.05551	-0.512		1.75	5.42429	1.75	5.64717	1.75	1.59163	1.75	0.120328	2.5	-0.211511		819	-0.000818182	0.000703259	0.00254217	0.000279613	-0.00213636	-0.00123636	-0.00202727	-0.00185455	-0.00470909
2.52755	1.22705	2.52755	1.29225	2.52755	0.2774	2.52755	0.179246	2.52755	1.63456	2.52755	0.127326	2.52755	-0.103314		1.75	5.54577	1.75	5.60258	1.75	1.63847	1.75	0.11481	2.85	-0.151122		818	0.00198182	0.00132712	0.0029235	-0.000934495	-0.000236364	-0.00233636	-0.000927273	6.54545e-05	-0.00210909
2.52755	0.954317	2.52755	1.10189	2.52755	0.265479	2.52755	0.171543	2.52755	1.64149	2.52755	0.121854	2.52755	-0.0988741		1.75	5.54673	1.75	4.8238	1.75	1.62688	1.75	0.117043	2.85	-0.184767		817	-0.00281818	0.00107757	-0.000635543	-0.00125826	-0.00293636	-0.00323636	-0.00212727	-0.00185455	-0.00640909
2.52755	1.19011	2.52755	1.25587	2.52755	0.250458	2.52755	0.161837	2.52755	1.61852	2.52755	0.11496	2.52755	-0.09328		1.75	5.50211	1.75	5.61245	1.75	1.62389	1.75	0.118982	2.85	-0.148099		816	-0.000518182	0.000204172	0.000381326	-0.00117732	-0.00293636	-0.00113636	-0.00122727	-9.45455e-05	-0.00550909
2.52755	0.96478	2.52755	1.0979	2.52755	0.2634	2.52755	0.1702	2.52755	1.59325	2.52755	0.1209	2.52755	-0.0981		1.87125	5.38362	1.87125	4.60562	1.87125	1.51914	1.87125	0.123114	2.85	-0.161072		815	-0.00101818	-0.000918774	0.00101687	-0.00125826	-0.000936364	-0.00263636	0.000972727	-0.000654545	-0.00490909
2.99088	1.3866	2.99088	1.36847	2.99088	0.0210947	2.99088	0.0139246	2.99088	1.53598	2.99088	0.111916	2.99088	-0.0191203		1.87125	5.39803	1.87125	4.60494	1.87125	1.56843	1.87125	0.126949	3.19641	-0.123182		814	-0.00441818	-0.00116832	0.000381326	-0.00311989	-0.00373636	-0.00453636	-0.00562727	-0.00321455	-0.00480909
2.99088	1.4122	2.99088	1.37714	2.99088	0.0224837	2.99088	0.0148414	2.99088	1.61413	2.99088	0.119285	2.99088	-0.0203793		1.87125	5.32267	1.87125	4.57567	1.87125	1.5373	1.87125	0.127546	3.19641	-0.116079		813	-0.00221818	-0.00141786	-0.00114398	-0.00336271	-0.00333636	-0.00183636	-0.00102727	-0.00257455	-0.00550909
2.99088	1.39935	2.99088	1.36927	2.99088	0.0215174	2.99088	0.0142036	2.99088	1.55729	2.99088	0.114159	2.99088	-0.0195035		1.87125	5.39109	1.87125	4.63013	1.87125	1.56635	1.87125	0.127032	3.19641	-0.120718		812	0.00228182	0.00482073	0.00355904	-4.41494e-05	-0.000336364	-0.00133636	0.00127273	-0.000174545	-0.00210909
2.99088	1.41124	2.99088	1.36242	2.99088	0.0203	2.99088	0.0134	2.99088	1.52954	2.99088	0.1077	2.99088	-0.0184		1.87125	5.37391	1.87125	4.60392	1.87125	1.55683	1.87125	0.126136	3.19641	-0.113757		811	0.000181818	0.00182621	0.00228795	-0.000772614	-0.000136364	-0.000636364	0.00157273	-0.00217455	-0.000609091
3.26908	1.11446	3.26908	1.15704	3.26908	0.0360718	3.26908	0.0018957	3.26908	1.42309	3.26908	0.113572	3.26908	-0.0764067		2.5	4.3564	2.5	4.77683	2.5	1.51125	2.5	0.115774	3.48143	-0.139621		810	0.00138182	0.00170143	0.00305061	0.000360553	-0.00143636	-0.00193636	0.000872727	-0.00201455	-0.00280909
3.26908	1.14303	3.26908	1.13788	3.26908	0.0320388	3.26908	0.0021043	3.26908	1.43903	3.26908	0.100874	3.26908	-0.0678641		2.5	4.32203	2.5	4.80712	2.5	1.48924	2.5	0.122817	3.48143	-0.176844		809	-0.000318182	0.00157666	0.000508434	-0.000286971	-0.00213636	-0.00303636	-0.00172727	-0.00169455	-0.00200909
3.26908	1.13298	3.26908	1.1744	3.26908	0.0358915	3.26908	0.0023191	3.26908	1.44619	3.26908	0.113004	3.26908	-0.0760246		2.5	4.36985	2.5	4.8432	2.5	1.49564	2.5	0.116844	3.48143	-0.136828		808	-0.00201818	0.00294915	-0.000381326	-0.00198672	-0.00193636	-0.00283636	0.000372727	-0.00441455	-0.00630909
3.26908	1.0969	3.26908	1.16167	3.26908	0.033	3.26908	0.00096342	3.26908	1.44742	3.26908	0.1039	3.26908	-0.0699		2.5	4.32054	2.5	4.83265	2.5	1.48119	2.5	0.115349	3.48143	-0.160902		807	-0.00261818	-0.00179218	-0.00101687	-0.00198672	-0.00493636	-0.00423636	-0.00502727	-0.00617455	-0.00480909
3.61519	1.22333	3.61519	1.39391	3.61519	0.0335073	3.61519	0.0013534	3.61519	1.27564	3.61519	0.104477	3.61519	-0.0709696		2.5	4.34221	2.5	4.81495	2.5	1.49429	2.5	0.117681	3.6	-0.0810366		806	-0.000318182	0.00245007	0.0029235	-0.00190578	-0.00183636	-0.00213636	-0.000527273	-0.00393455	-0.00400909
3.61519	1.208	3.61519	1.32901	3.61519	0.0320866	3.61519	0.0031082	3.61519	1.20078	3.61519	0.100047	3.61519	-0.0679604		2.79194	4.03576	2.79194	5.28909	2.85	1.42774	2.85	0.107433	3.6	-0.0967108		805	-0.00131818	0.00120235	-0.00088976	-0.000934495	-0.00273636	-0.00443636	-0.000827273	-0.00425455	-0.00390909
3.61519	1.21425	3.61519	1.33348	3.61519	0.0305	3.61519	0.002682	3.61519	1.27984	3.61519	0.103048	3.61519	-0.0646		2.79194	4.09353	2.79194	4.25728	2.85	1.43779	2.85	0.106521	3.6	-0.0794158		804	-0.00271818	-4.53716e-05	-0.000127109	-0.000691673	-0.00393636	-0.00283636	-0.00292727	-0.00473455	-0.00500909
3.61519	1.24755	3.61519	1.38801	3.61519	0.0330491	3.61519	0.0015354	3.61519	1.22989	3.61519	0.0951	3.61519	-0.0699992		2.79194	4.46593	2.79194	5.2622	2.85	1.39327	2.85	0.114113	3.6	-0.0947766		803	-0.000918182	0.00257484	-0.000254217	-0.00222954	-0.00413636	-0.00213636	-0.00112727	-0.00497455	-0.00510909
4.09109	1.3115	4.09109	1.63774	4.09109	0.0202052	4.09109	0.0015143	4.09109	0.717523	4.09109	0.0705311	4.09109	-0.0557514		2.79194	4.12082	2.79194	4.18294	2.85	1.40663	2.85	0.105373	3.75	-0.114542		802	-0.00121818	0.00120235	-0.000762651	-0.00142014	-0.00383636	-0.00493636	-0.00362727	-0.00545455	-0.00570909
4.09109	1.31272	4.09109	1.58736	4.09109	0.0226348	4.09109	0.002106	4.09109	0.721787	4.09109	0.0790124	4.09109	-0.0624554		2.79194	4.48343	2.79194	4.82093	2.85	1.4163	2.85	0.108346	3.75	-0.116833		801	-0.00101818	0.00132712	0.00088976	-0.00206766	-0.00413636	-0.00343636	-0.00122727	-0.00697455	-0.00480909
4.09109	1.30398	4.09109	1.64216	4.09109	0.0208114	4.09109	0.0032382	4.09109	0.73931	4.09109	0.0726471	4.09109	-0.0574239		3.19641	3.38758	3.19641	4.2598	3.19641	1.21911	3.19641	0.102206	3.75	-0.112251		800	-0.00271818	-0.0047867	-0.00368615	-0.00409117	-0.00623636	-0.00483636	-0.00422727	-0.00817455	-0.00660909
4.09109	1.28931	4.09109	1.63386	4.09109	0.0216	4.09109	0.0026899	4.09109	0.726594	4.09109	0.0754	4.09109	-0.0596		3.19641	3.72497	3.19641	4.01701	3.19641	1.21217	3.19641	0.110155	3.75	-0.114496		799	0.000281818	0.000828031	-0.00088976	-0.0013392	-0.00513636	-0.00163636	-0.00192727	-0.00569455	-0.00510909
4.64933	0.520537	4.64933	1.1834	4.64933	0.058159	4.64933	0.003975	4.64933	0.702659	4.64933	0.0848807	4.64933	-0.0257786		3.19641	3.6801	3.19641	4.26524	3.19641	1.224	3.19641	0.103207	3.91996	-0.139621		798	-0.00121818	0.000703259	0.00228795	-0.00231048	-0.00373636	-0.00253636	-0.00252727	-0.00569455	-0.00430909
4.64933	0.877811	4.64933	2.02545	4.64933	0.0534736	4.64933	-0.00030898	4.64933	0.710394	4.64933	0.0780426	4.64933	-0.0237018		3.19641	3.42302	3.19641	4.04305	3.19641	1.23039	3.19641	0.108439	3.91996	-0.164186		797	-0.00241818	-0.000918774	-0.0015253	-0.00360553	-0.00683636	-0.00363636	-0.00352727	-0.00641455	-0.00610909
4.64933	0.885387	4.64933	1.99801	4.64933	0.0555	4.64933	0.0018392	4.64933	0.720568	4.64933	0.0841709	4.64933	-0.0246		3.19641	3.71114	3.19641	4.1406	3.19641	1.22141	3.19641	0.106002	3.91996	-0.136828		796	-0.00191818	-4.53716e-05	0.000254217	-0.00392929	-0.00393636	-0.00273636	-0.000327273	-0.00585455	-0.00550909
4.64933	0.576666	4.64933	1.24141	4.64933	0.0555	4.64933	0.0028004	4.64933	0.715629	4.64933	0.081	4.64933	-0.0246		3.48143	3.67386	3.48143	4.13372	3.48143	1.20313	3.48143	0.0933086	3.91996	-0.160902		795	-0.00221818	-0.00341421	-0.00305061	-0.00271519	-0.00603636	-0.00413636	-0.00112727	-0.00641455	-0.00630909
5.35264	0.852786	5.35264	2.49839	5.35264	0.0468653	5.35264	0.00076586	5.35264	0.534189	5.35264	0.0725622	5.35264	-0.151233		3.48143	3.65205	3.48143	4.17692	3.48143	1.1737	3.48143	0.082616	4.40357	-0.139252		794	-0.00221818	0.000828031	0.000381326	-0.0013392	-0.00373636	-0.00263636	-0.00252727	-0.00641455	-0.00350909
5.35264	0.823182	5.35264	2.4689	5.35264	0.0448512	5.35264	0.0021026	5.35264	0.537364	5.35264	0.0694437	5.35264	-0.144733		3.48143	3.63092	3.48143	4.11473	3.48143	1.22922	3.48143	0.0892701	4.40357	-0.09241		793	8.18182e-05	0.0031987	0	-0.00109638	-0.00263636	-0.00263636	-0.00232727	-0.00449455	-0.00520909
5.35264	0.836926	5.35264	2.5324	5.35264	0.0423136	5.35264	0.00096083	5.35264	0.550409	5.35264	0.0655147	5.35264	-0.136544		3.48143	3.58682	3.48143	4.14659	3.48143	1.18927	3.48143	0.0905596	4.40357	-0.205455		792	-0.00361818	-0.00328944	-0.00228795	-0.00287707	-0.00593636	-0.00683636	-0.00172727	-0.00769455	-0.00620909
5.35264	0.838171	5.35264	2.51075	5.35264	0.0445	5.35264	0.0025097	5.35264	0.540943	5.35264	0.0689	5.35264	-0.1436		3.48143	3.63591	3.48143	4.14291	3.48143	1.24118	3.48143	0.0889448	4.40357	-0.0905618		791	-0.00511818	-0.00216649	-0.00114398	-0.00320083	-0.00673636	-0.00513636	-0.00402727	-0.00665455	-0.00680909
															3.6	3.08273	3.6	4.34559	3.6	1.17858	3.6	0.0948656	4.6	-0.1814		790	-0.000818182	-0.000544459	0.00127109	-0.000610733	-0.00153636	-0.00303636	-0.000227273	-0.00345455	-0.00390909
															3.6	3.12593	3.6	4.41176	3.6	1.17712	3.6	0.0977549	4.6	-0.164322		789	-0.00191818	-4.53716e-05	0.00203374	-0.00020603	-0.00213636	-0.00203636	0.000672727	-0.00433455	-0.00440909
															3.6	3.09657	3.6	4.36519	3.6	1.17854	3.6	0.100284	4.6	-0.177772		788	-0.000918182	-0.000544459	-0.000508434	-0.00142014	-0.00163636	-0.00153636	-0.00152727	-0.00409455	-0.00440909
															3.6	3.02063	3.6	4.36862	3.6	1.14902	3.6	0.101779	4.6	-0.161036		787	-0.00251818	-0.00216649	-0.00228795	-0.00303895	-0.00353636	-0.00193636	-0.00222727	-0.00625455	-0.00710909
															3.6	3.0815	3.6	4.37254	3.6	1.17082	3.6	0.0986679				786	-0.00171818	0.00107757	0.0015253	-0.0013392	-0.00273636	-0.00233636	-2.72727e-05	-0.00473455	-0.00410909
															3.75	2.99507	3.75	4.30439	3.75	1.15638	3.75	0.0937407				785	-0.00181818	0.00132712	0.00216085	-0.0025533	-0.00253636	-0.00233636	-0.000727273	-0.00369455	-0.00560909
															3.75	3.06051	3.75	4.31902	3.75	1.17742	3.75	0.0906502				784	-0.00351818	-0.000294915	-0.000762651	-0.00336271	-0.00473636	-0.00253636	-0.000527273	-0.00409455	-0.00540909
															3.75	3.04813	3.75	4.23801	3.75	1.19518	3.75	0.0875103				783	-0.00301818	0.000828031	0.000635543	-0.00271519	-0.00363636	-0.00213636	-0.000227273	-0.00473455	-0.00590909
															3.75	3.01973	3.75	4.29247	3.75	1.16872	3.75	0.0893005				782	-0.00201818	0.00294915	0.0015253	-0.00206766	-0.00193636	-0.00263636	0.000572727	-0.00241455	-0.00530909
															3.75	3.03083	3.75	4.28839	3.75	1.17435	3.75	0.0903042				781	-0.00381818	-0.00104355	-0.00139819	-0.00271519	-0.00443636	-0.00263636	-0.00142727	-0.00409455	-0.00430909
															3.91996	2.198	3.91996	3.54773	3.91996	1.03024	3.91996	0.0859924				780	-0.00141818	0.00170143	0.00305061	-0.0025533	-0.00183636	-0.000736364	-0.000727273	-0.00233455	-0.00330909
															3.91996	2.58923	3.91996	3.37823	3.91996	1.0248	3.91996	0.0846063				779	-0.00361818	-0.00154263	-0.00101687	-0.0025533	-0.00203636	-0.00193636	-2.72727e-05	-0.00401455	-0.00450909
															3.91996	2.22138	3.91996	4.06987	3.91996	1.05148	3.91996	0.0873112				778	-0.00131818	0.00132712	0.000762651	-0.00263424	-0.00263636	-0.00233636	-0.00182727	-0.00297455	-0.00550909
															3.91996	2.60748	3.91996	3.35746	3.91996	1.03265	3.91996	0.085727				777	-0.00201818	-0.000294915	-0.00101687	-0.00206766	-0.00493636	-0.00323636	-0.00202727	-0.00401455	-0.00650909
															3.91996	2.58602	3.91996	4.03787	3.91996	1.03479	3.91996	0.0859066				776	-0.00321818	-4.53716e-05	-0.000381326	-0.0021486	-0.00463636	-0.00323636	-0.00132727	-0.00153455	-0.00430909
															4.40357	1.63044	4.40357	3.33296	4.40357	0.696752	4.40357	0.074				775	-0.00221818	-0.00316467	-0.00165241	-0.0021486	-0.00523636	-0.00333636	-0.00292727	-0.00329455	-0.00670909
															4.40357	1.59638	4.40357	3.31458	4.40357	0.6468	4.40357	0.0722				774	-0.00281818	-0.000294915	-0.00088976	-0.00247236	-0.00273636	-0.00323636	-0.000127273	-0.00177455	-0.00370909
															4.40357	1.54878	4.40357	3.32206	4.40357	0.691773	4.40357	0.0754				773	-0.00101818	-0.000294915	0.000635543	-0.000286971	-0.00283636	-0.00193636	0.00107273	0.000225455	-0.00290909
															4.40357	1.58454	4.40357	3.31798	4.40357	0.645703	4.40357	0.070756				772	-0.00231818	0.000952803	0.00114398	-0.00158202	-0.00153636	-0.00223636	0.000672727	0.000225455	-0.00310909
															4.40357	1.59009	4.40357	3.32206	4.40357	0.680928	4.40357	0.073892				771	-0.00501818	-0.00229126	-0.00432169	-0.00336271	-0.00593636	-0.00433636	-0.000727273	-0.00273455	-0.00680909
															4.6	1.94083	4.6	3.87543	4.6	0.5509	4.6	0.0744145				770	-0.00471818	-0.00254081	-0.000635543	-0.0013392	-0.00473636	-0.00353636	-0.00202727	-0.00169455	-0.00520909
															4.6	1.83957	4.6	4.05405	4.6	0.561918	4.6	0.0830888				769	-0.00381818	-0.00229126	-0.00114398	-0.00344365	-0.00443636	-0.00453636	-0.00282727	-0.00273455	-0.00520909
															4.6	1.93315	4.6	3.98754	4.6	0.543738	4.6	0.0732528				768	-0.00181818	0.000453716	0.00190663	-0.0013392	-0.00193636	-0.00213636	-0.000427273	-0.000974545	-0.00340909
															4.6	1.92008	4.6	3.85005	4.6	0.554613	4.6	0.0773432				767	-0.00171818	0.000328944	0.00101687	-0.000772614	-0.00243636	-0.00353636	0.000772727	-0.00105455	-0.00370909
															4.6	1.90846	4.6	4.03549	4.6	0.53667	4.6	0.0770136				766	-0.00371818	0.000952803	-0.00177952	-0.00166296	-0.00283636	-0.00333636	-0.000727273	-0.000814545	-0.00400909
															5.185	1.34846	5.185	4.03851	5.185	0.53991	5.185	0.0691903				765	-0.00261818	-0.000170143	-0.00177952	-0.00150108	-0.00433636	-0.00423636	-0.00132727	-0.00121455	-0.00490909
															5.185	1.31073	5.185	4.13095	5.185	0.513383	5.185	0.0613256				764	-0.00231818	-0.000294915	0.00114398	-0.00142014	-0.00463636	-0.00213636	-0.000227273	-0.000334545	-0.00520909
															5.185	1.31325	5.185	4.10723	5.185	0.51736	5.185	0.0613093				763	-0.00301818	-0.000794003	0	-0.00190578	-0.00423636	-0.00383636	-0.00342727	-0.00121455	-0.00430909
															5.185	1.32278	5.185	4.08514	5.185	0.524011	5.185	0.0714925				762	-0.00161818	0.00120235	0.000762651	-0.000448852	-0.00253636	-0.000736364	7.27273e-05	0.000225455	-0.00290909
															5.185	1.32384	5.185	4.09046	5.185	0.523583	5.185	0.0658312				761	-0.00341818	-0.00154263	-0.00228795	-0.0017439	-0.00483636	-0.00303636	-0.00122727	-0.00233455	-0.00580909
																										760	-0.00251818	0.00120235	0.00139819	-0.000448852	-0.00333636	-0.00263636	7.27273e-05	-0.000974545	-0.00310909
																										759	-0.00261818	-0.00141786	-0.0015253	-0.000286971	-0.00423636	-0.00223636	-0.00322727	-0.00377455	-0.00410909
																										758	-0.00321818	-0.00279035	-0.0015253	-0.0013392	-0.00573636	-0.00553636	-0.00252727	-0.00625455	-0.00560909
																										757	-0.00191818	-0.00254081	-0.000762651	-0.00142014	-0.00513636	-0.00383636	-0.00172727	-0.00441455	-0.00610909
																										756	-0.000518182	0.00120235	0.00228795	0.000198672	-0.00253636	-0.00203636	-0.000727273	-0.00265455	-0.00470909
																										755	-0.00251818	-0.00204172	-0.00203374	-0.00012509	-0.00423636	-0.00403636	-0.00152727	-0.00457455	-0.00530909
																										754	-0.00111818	0.000703259	0.00228795	0.000927137	-0.00313636	-0.00213636	-0.000927273	-0.00265455	-0.00280909
																										753	-0.00171818	0.000453716	0.00165241	0.000198672	-0.00393636	-0.00163636	0.000272727	-0.00249455	-0.00450909
																										752	-0.000418182	0.000578488	0.00228795	0.000846196	-0.00393636	-0.00193636	7.27273e-05	-0.00225455	-0.00410909
																										751	-0.00261818	0.000328944	-0.000127109	-0.000448852	-0.00373636	-0.00243636	-0.00182727	-0.00161455	-0.00420909
																										750	-0.000918182	-0.000294915	0.000254217	0.000522434	-0.00303636	-0.00233636	0.00107273	-0.00121455	-0.00330909
																										749	0.000181818	0.00257484	0.00139819	0.00157466	-0.00263636	-0.00223636	0.00107273	-0.00161455	-0.00310909
																										748	0.000981818	0.00182621	0.00241506	0.00141278	-0.00203636	-0.00273636	0.00117273	-0.000654545	-0.00280909
																										747	0.00148182	0.000828031	0.00101687	0.00141278	-0.00233636	-0.00123636	-2.72727e-05	-0.00145455	-0.00370909
																										746	0.00128182	0.00257484	0.00101687	0.00197936	-0.000736364	-0.000336364	7.27273e-05	-0.000414545	-0.00370909
																										745	0.00148182	0.00432164	0.00355904	0.00214124	-0.00193636	-3.63636e-05	0.00167273	0.000705455	-0.00220909
																										744	0.000681818	0.00294915	0.00190663	0.0020603	-0.00123636	-0.00103636	0.00107273	-1.45455e-05	-0.00380909
																										743	0.00148182	0.00107757	0.00190663	0.0012509	-0.00273636	-0.00163636	-2.72727e-05	-1.45455e-05	-0.00310909
																										742	0.00198182	0.00257484	0.00381326	0.00254595	-0.00203636	0.000563636	0.00137273	0.000705455	-0.00310909
																										741	0.00168182	0.00145189	0.00139819	0.00189842	-0.00203636	-0.000836364	-0.000527273	0.000225455	-0.00330909
																										740	0.00128182	0.00282438	0.00317771	0.00181748	-0.00173636	-0.00193636	0.000172727	-9.45455e-05	-0.00370909
																										739	0.00378182	0.00382256	0.00483012	0.00408382	0.000563636	0.000663636	0.00187273	0.00118545	-0.00180909
																										738	0.00448182	0.00344824	0.00699097	0.00489322	-0.000336364	0.00216364	0.00187273	0.00174545	-0.00210909
																										737	0.00288182	0.00444641	0.00533856	0.00513604	0.000163636	6.36364e-05	-0.000127273	-0.000174545	-0.00330909
																										736	0.00518182	0.00769048	0.00648254	0.00772614	0.00236364	0.00176364	0.00287273	0.000945455	-0.00160909
																										735	0.00518182	0.00507027	0.00483012	0.00740238	0.00136364	0.00236364	0.00147273	0.000705455	-0.00480909
																										734	0.00628182	0.00781525	0.00826206	0.00667391	0.00236364	0.00216364	0.00367273	0.000545455	-0.00220909
																										733	0.00738182	0.00731617	0.00915182	0.00853554	0.00366364	0.00366364	0.00307273	0.00142545	-0.00230909
																										732	0.00868182	0.00843911	0.00877049	0.0084546	0.00346364	0.00286364	0.00167273	0.000545455	-0.00460909
																										731	0.00958182	0.0114336	0.0122024	0.0103162	0.00586364	0.00436364	0.00417273	0.00246545	-0.00250909
																										730	0.0118818	0.0113089	0.0129651	0.0126635	0.00796364	0.00516364	0.00517273	0.00214545	-0.00200909
																										729	0.0140818	0.0116832	0.0146175	0.0131492	0.00746364	0.00496364	0.00357273	0.000385455	-0.00350909
																										728	0.0157818	0.0149272	0.0162699	0.0146061	0.00936364	0.00776364	0.00387273	0.00174545	-0.00260909
																										727	0.0162818	0.016175	0.016397	0.0159011	0.0112636	0.00726364	0.00477273	0.00166545	-0.00330909
																										726	0.0201818	0.0192943	0.0184307	0.0177628	0.0128636	0.00906364	0.00397273	0.00150545	-0.00380909
																										725	0.0236818	0.0229126	0.0227524	0.020191	0.0155636	0.0121636	0.00667273	0.00182545	-0.00120909
																										724	0.0250818	0.0236613	0.0246591	0.0222954	0.0174636	0.0118636	0.00657273	0.00166545	-0.00490909
																										723	0.0273818	0.0270301	0.0275826	0.0262615	0.0191636	0.0152636	0.00767273	0.00118545	-0.00250909
																										722	0.0310818	0.0313971	0.0302518	0.0277184	0.0231636	0.0159636	0.00877273	0.00206545	-0.00260909
																										721	0.0346818	0.0332687	0.0336838	0.0309561	0.0253636	0.0189636	0.00967273	0.00230545	-0.00190909
																										720	0.0394818	0.0371366	0.0378783	0.0338699	0.0276636	0.0201636	0.00937273	0.00182545	-0.00320909
																										719	0.0430818	0.0401312	0.0392765	0.0375122	0.0312636	0.0222636	0.0106727	0.00182545	-0.00430909
																										718	0.0491818	0.0464945	0.0461404	0.0426924	0.0361636	0.0245636	0.0119727	0.00158545	-0.00400909
																										717	0.0536818	0.049489	0.048047	0.0452016	0.0385636	0.0268636	0.0132727	0.00198545	-0.00470909
																										716	0.0610818	0.0564763	0.0533856	0.0504627	0.0453636	0.0312636	0.0140727	0.00198545	-0.00210909
																										715	0.0659818	0.0585974	0.0605037	0.0539432	0.0487636	0.0334636	0.0156727	0.00278545	-0.00220909
																										714	0.0715818	0.0652103	0.0648254	0.0587996	0.0534636	0.0355636	0.0158727	0.00334545	-0.00150909
																										713	0.0760818	0.0699516	0.0664778	0.0617134	0.0562636	0.0376636	0.0165727	0.00254545	-0.00300909
																										712	0.0840818	0.0764398	0.0747398	0.0674602	0.0614636	0.0412636	0.0189727	0.00222545	-0.000509091
																										711	0.0889818	0.0801829	0.0780446	0.0709407	0.0644636	0.0437636	0.0190727	0.00230545	-0.00140909
																										710	0.0966818	0.0855481	0.0837645	0.077254	0.0693636	0.0461636	0.0205727	0.00286545	-0.000309091
																										709	0.102782	0.0911628	0.0887218	0.0802488	0.0737636	0.0496636	0.0216727	0.00206545	-0.00110909
																										708	0.110982	0.0987739	0.094823	0.0874525	0.0794636	0.0544636	0.0235727	0.00334545	0.000890909
																										707	0.114782	0.101768	0.0990176	0.0910139	0.0827636	0.0565636	0.0245727	0.00262545	-0.00200909
																										706	0.121582	0.107882	0.104102	0.0958703	0.0871636	0.0591636	0.0265727	0.00414545	-0.000409091
																										705	0.124982	0.110003	0.106771	0.097732	0.0885636	0.0586636	0.0247727	0.000945455	-0.00180909
																										704	0.131282	0.114994	0.110457	0.101617	0.0919636	0.0622636	0.0252727	0.00230545	-0.000409091
																										703	0.135782	0.117989	0.114016	0.104855	0.0954636	0.0644636	0.0271727	0.00326545	-0.000409091
																										702	0.140082	0.124227	0.118465	0.108821	0.100064	0.0666636	0.0293727	0.00350545	-0.000409091
																										701	0.144282	0.124976	0.120372	0.110601	0.100964	0.0671636	0.0284727	0.00302545	-9.09091e-06
																										700	0.147182	0.127971	0.124693	0.112058	0.103364	0.0691636	0.0285727	0.00334545	-0.000509091
																										699	0.150982	0.132338	0.127109	0.115944	0.106564	0.0727636	0.0300727	0.00358545	0.00119091
																										698	0.152982	0.133585	0.129651	0.116753	0.107364	0.0713636	0.0307727	0.00358545	-0.00100909
																										697	0.155482	0.136205	0.129651	0.11821	0.108464	0.0728636	0.0304727	0.00518545	-9.09091e-06
																										696	0.157382	0.136455	0.129397	0.1191	0.109264	0.0733636	0.0315727	0.00366545	0.000890909
																										695	0.158782	0.137703	0.130795	0.118372	0.108864	0.0731636	0.0290727	0.00302545	-0.000609091
																										694	0.160782	0.137453	0.130668	0.119019	0.108564	0.0729636	0.0311727	0.00382545	-0.000909091
																										693	0.160782	0.138451	0.132574	0.119343	0.109564	0.0744636	0.0313727	0.00414545	0.000290909
																										692	0.160282	0.1392	0.13232	0.1208	0.109964	0.0747636	0.0309727	0.00430545	9.09091e-05
																										691	0.159382	0.139824	0.131557	0.119424	0.108164	0.0726636	0.0313727	0.00414545	-0.000409091
																										690	0.161082	0.137952	0.130159	0.118776	0.109064	0.0743636	0.0320727	0.00502545	0.000290909
																										689	0.160482	0.137453	0.127132	0.119505	0.106564	0.0731636	0.0314727	0.00542545	0.00149091
																										688	0.158982	0.13633	0.126378	0.116753	0.106864	0.0720636	0.0323727	0.00406545	0.00119091
																										687	0.155382	0.135956	0.124641	0.115944	0.104764	0.0726636	0.0319727	0.00630545	-0.000209091
																										686	0.154882	0.133835	0.123892	0.114163	0.102664	0.0707636	0.0315727	0.00454545	0.000990909
																										685	0.151682	0.130216	0.119102	0.111816	0.100464	0.0683636	0.0287727	0.00334545	-9.09091e-06
																										684	0.151982	0.131963	0.120444	0.112868	0.100664	0.0691636	0.0330727	0.00558545	0.00209091
																										683	0.148482	0.129343	0.118974	0.109954	0.0991636	0.0670636	0.0306727	0.00470545	0.000590909
																										682	0.146082	0.128095	0.114586	0.107607	0.0971636	0.0669636	0.0280727	0.00470545	0.000690909
																										681	0.144082	0.123479	0.111795	0.105664	0.0928636	0.0641636	0.0287727	0.00478545	0.000290909
																										680	0.141382	0.123229	0.111682	0.104207	0.0925636	0.0647636	0.0300727	0.00542545	9.09091e-05
																										679	0.138582	0.121358	0.110722	0.10356	0.0919636	0.0653636	0.0298727	0.00694545	0.00189091
																										678	0.135282	0.118114	0.106142	0.101051	0.0891636	0.0624636	0.0287727	0.00534545	0.000490909
																										677	0.133482	0.116616	0.105557	0.0986223	0.0861636	0.0609636	0.0286727	0.00598545	0.00109091
																										676	0.129182	0.113622	0.102569	0.0957894	0.0853636	0.0594636	0.0273727	0.00558545	0.00109091
																										675	0.129082	0.113247	0.100912	0.0946562	0.0840636	0.0590636	0.0282727	0.00638545	0.00159091
																										674	0.124882	0.108631	0.0979443	0.0920661	0.0812636	0.0572636	0.0267727	0.00510545	0.00119091
																										673	0.122782	0.107009	0.0943908	0.0907711	0.0802636	0.0555636	0.0263727	0.00510545	-0.000109091
																										672	0.119182	0.105761	0.0937131	0.0889904	0.0790636	0.0556636	0.0267727	0.00590545	0.00109091
																										671	0.117782	0.102392	0.0930374	0.0879382	0.0779636	0.0549636	0.0264727	0.00742545	0.00279091
																										670	0.115282	0.101269	0.090939	0.0845387	0.0743636	0.0538636	0.0258727	0.00630545	0.00139091
																										669	0.113282	0.0996473	0.0897966	0.084053	0.0735636	0.0526636	0.0263727	0.00710545	0.00189091
																										668	0.109982	0.0977757	0.0864122	0.0819486	0.0725636	0.0515636	0.0260727	0.00694545	0.00249091
																										667	0.106982	0.0946565	0.0843391	0.0796013	0.0685636	0.0511636	0.0241727	0.00526545	0.00129091
																										666	0.104182	0.0934087	0.0815678	0.0776587	0.0675636	0.0491636	0.0231727	0.00686545	0.00109091
																										665	0.103682	0.0916619	0.0800997	0.0770112	0.0666636	0.0488636	0.0229727	0.00766545	0.00229091
																										664	0.100082	0.0892913	0.0769965	0.0749877	0.0642636	0.0478636	0.0236727	0.00718545	0.000790909
																										663	0.0974818	0.0866711	0.0771803	0.0728832	0.0620636	0.0456636	0.0228727	0.00710545	0.000190909
																										662	0.0951818	0.0855481	0.0749122	0.0723166	0.0611636	0.0457636	0.0223727	0.00614545	0.00129091
																										661	0.0963818	0.0852986	0.0749818	0.0719119	0.0617636	0.0469636	0.0244727	0.00734545	0.00359091
																										660	0.0917818	0.082304	0.0733078	0.070455	0.0609636	0.0455636	0.0229727	0.00766545	0.00309091
																										659	0.0899818	0.0813059	0.0699016	0.0676221	0.0585636	0.0434636	0.0227727	0.00710545	0.00259091
																										658	0.0877818	0.0803077	0.0694013	0.0664889	0.0572636	0.0427636	0.0228727	0.00806545	0.00309091
																										657	0.0849818	0.0778123	0.0680946	0.0642226	0.0542636	0.0413636	0.0212727	0.00766545	0.00149091
																										656	0.0839818	0.0769389	0.0671385	0.0638988	0.0558636	0.0414636	0.0217727	0.00822545	0.00279091
																										655	0.0817818	0.0755664	0.0667605	0.0634132	0.0534636	0.0408636	0.0210727	0.00718545	0.00249091
																										654	0.0812818	0.0749425	0.0646637	0.0620372	0.0536636	0.0397636	0.0226727	0.00822545	0.00199091
																										653	0.0795818	0.0723223	0.0631475	0.0599328	0.0509636	0.0386636	0.0209727	0.00742545	0.00209091
																										652	0.0785818	0.07357	0.0626648	0.0602565	0.0511636	0.0387636	0.0216727	0.00750545	0.00249091
																										651	0.0769818	0.0718232	0.0621835	0.0603375	0.0501636	0.0382636	0.0215727	0.00822545	0.00259091
																										650	0.0778818	0.0720728	0.0632947	0.0602565	0.0516636	0.0394636	0.0227727	0.00942545	0.00459091
																										649	0.0754818	0.0697021	0.0598651	0.0580711	0.0502636	0.0377636	0.0208727	0.00758545	0.00249091
																										648	0.0743818	0.0685791	0.0600702	0.0577474	0.0491636	0.0371636	0.0208727	0.00798545	0.00279091
																										647	0.0734818	0.0688287	0.058355	0.0575045	0.0482636	0.0367636	0.0204727	0.00806545	0.00239091
																										646	0.0725818	0.0678305	0.0583362	0.0558857	0.0474636	0.0363636	0.0200727	0.00790545	0.00149091
																										645	0.0722818	0.0683296	0.0573056	0.0560476	0.0471636	0.0365636	0.0211727	0.00854545	0.00349091
																										644	0.0717818	0.0667076	0.0567275	0.0561285	0.0472636	0.0369636	0.0209727	0.00822545	0.00269091
																										643	0.0713818	0.0669571	0.05727	0.0560476	0.0478636	0.0362636	0.0208727	0.00814545	0.00379091
																										642	0.0704818	0.0660837	0.0563587	0.0553191	0.0469636	0.0359636	0.0204727	0.00846545	0.00189091
																										641	0.0704818	0.0627795	0.0545601	0.0547526	0.0464636	0.0353636	0.0208727	0.00838545	0.00309091
																										640	0.0693818	0.0619498	0.0558797	0.0544288	0.0465636	0.0361636	0.0199727	0.00942545	0.00189091
																										639	0.0704818	0.0633722	0.0564169	0.0549954	0.0469636	0.0363636	0.0223727	0.0103055	0.00359091
																										638	0.0695818	0.0623054	0.0555134	0.0536194	0.0460636	0.0358636	0.0208727	0.00950545	0.00279091
																										637	0.0687818	0.0624239	0.0543928	0.0535385	0.0460636	0.0356636	0.0212727	0.00942545	0.00369091
																										636	0.0671818	0.0617127	0.0539372	0.0532147	0.0452636	0.0356636	0.0204727	0.0104655	0.00309091
																										635	0.0659818	0.0601718	0.052385	0.0513531	0.0444636	0.0336636	0.0199727	0.00854545	0.00229091
																										634	0.0658818	0.0598162	0.0524829	0.0511912	0.0443636	0.0352636	0.0211727	0.00902545	0.00289091
																										633	0.0655818	0.0593421	0.0522518	0.0510293	0.0439636	0.0352636	0.0197727	0.00910545	0.00379091
																										632	0.0640818	0.0583938	0.051585	0.0503008	0.0437636	0.0342636	0.0204727	0.00934545	0.00289091
																										631	0.0623818	0.0572085	0.0503767	0.0496533	0.0421636	0.0333636	0.0193727	0.00902545	0.00249091
																										630	0.0612818	0.0559046	0.0483051	0.0481154	0.0403636	0.0319636	0.0187727	0.00862545	0.00229091
																										629	0.0599818	0.055549	0.0476505	0.0467395	0.0404636	0.0319636	0.0200727	0.00846545	0.00199091
																										628	0.0597818	0.0544822	0.0475386	0.0475489	0.0406636	0.0320636	0.0195727	0.00950545	0.00329091
																										627	0.0574818	0.0525857	0.0455943	0.0457682	0.0375636	0.0302636	0.0190727	0.00894545	0.00259091
																										626	0.0576818	0.0530598	0.0460245	0.0450397	0.0390636	0.0304636	0.0193727	0.00894545	0.00289091
																										625	0.0571818	0.0516374	0.0455938	0.0441494	0.0379636	0.0311636	0.0198727	0.00958545	0.00329091
																										624	0.0545818	0.0512818	0.0438804	0.0431781	0.0355636	0.0285636	0.0193727	0.00902545	0.00259091
																										623	0.0532818	0.0492667	0.0427085	0.0422877	0.0354636	0.0286636	0.0194727	0.00918545	0.00329091
																										622	0.0518818	0.0489111	0.0415416	0.0414783	0.0356636	0.0284636	0.0201727	0.00990545	0.00289091
																										621	0.0504818	0.0465405	0.0401673	0.0398595	0.0332636	0.0280636	0.0195727	0.0102255	0.00289091
																										620	0.0496818	0.0468961	0.0408133	0.0397786	0.0342636	0.0279636	0.0199727	0.0106255	0.00399091
																										619	0.0472818	0.0435771	0.0380716	0.0383216	0.0324636	0.0259636	0.0187727	0.00950545	0.00349091
																										618	0.0469818	0.0434586	0.037769	0.0368647	0.0316636	0.0254636	0.0184727	0.00950545	0.00339091
																										617	0.0457818	0.0425103	0.0366256	0.0358934	0.0306636	0.0254636	0.0191727	0.0102255	0.00439091
																										616	0.0445818	0.0409694	0.0353822	0.0344365	0.0294636	0.0241636	0.0186727	0.00966545	0.00329091
																										615	0.0419818	0.0393099	0.0341444	0.0335462	0.0271636	0.0237636	0.0182727	0.00918545	0.00289091
																										614	0.0404818	0.0391914	0.0334346	0.032332	0.0263636	0.0231636	0.0177727	0.00942545	0.00259091
																										613	0.0395818	0.0370578	0.0313729	0.0308751	0.0257636	0.0221636	0.0171727	0.0100655	0.00259091
																										612	0.0395818	0.0375319	0.0318163	0.0308751	0.0262636	0.0228636	0.0184727	0.0100655	0.00429091
																										611	0.0383818	0.0345686	0.0302864	0.0299038	0.0245636	0.0208636	0.0173727	0.0101455	0.00279091
																										610	0.0373818	0.035991	0.030833	0.0300657	0.0254636	0.0222636	0.0181727	0.0107055	0.00439091
																										609	0.0356818	0.0329091	0.0296219	0.0282041	0.0239636	0.0214636	0.0174727	0.0106255	0.00369091
																										608	0.0340818	0.0336203	0.0279016	0.0272328	0.0229636	0.0203636	0.0179727	0.0105455	0.00279091
																										607	0.0323818	0.0308941	0.0271138	0.02699	0.0218636	0.0203636	0.0166727	0.0104655	0.00299091
																										606	0.0308818	0.0303014	0.0255099	0.0251283	0.0222636	0.0184636	0.0167727	0.0104655	0.00279091
																										605	0.0304818	0.0295902	0.0263664	0.024238	0.0205636	0.0186636	0.0165727	0.0105455	0.00269091
																										604	0.0289818	0.0297087	0.0243639	0.0239142	0.0198636	0.0177636	0.0163727	0.0111855	0.00249091
																										603	0.0260818	0.0266269	0.0216593	0.0216479	0.0177636	0.0157636	0.0147727	0.00902545	0.00129091
																										602	0.0274818	0.0285234	0.0235324	0.0223764	0.0184636	0.0174636	0.0168727	0.0110255	0.00339091
																										601	0.0266818	0.0275751	0.0223604	0.0205957	0.0169636	0.0162636	0.0156727	0.0104655	0.00159091
																										600	0.0286818	0.0257971	0.0219005	0.0206766	0.0183636	0.0180636	0.0156727	0.0104655	0.00179091
																										599	0.0254818	0.0260342	0.020738	0.0205957	0.0180636	0.0173636	0.0137727	0.0111055	0.00209091
																										598	0.0254818	0.0246118	0.0203844	0.0193006	0.0167636	0.0156636	0.0146727	0.0103855	0.00159091
																										597	0.0243818	0.0246118	0.0190307	0.0191387	0.0160636	0.0153636	0.0149727	0.0113455	0.00179091
																										596	0.0247818	0.0229523	0.0197816	0.0177628	0.0161636	0.0162636	0.0137727	0.0114255	0.00159091
																										595	0.0217818	0.0225967	0.0184358	0.0181675	0.0154636	0.0147636	0.0139727	0.0113455	0.00179091
																										594	0.0229818	0.0224782	0.0193828	0.0180056	0.0152636	0.0142636	0.0155727	0.0119055	0.00199091
																										593	0.0213818	0.0218855	0.0174495	0.0166296	0.0145636	0.0146636	0.0146727	0.0114255	0.00109091
																										592	0.0209818	0.0230709	0.0184925	0.0170343	0.0152636	0.0154636	0.0147727	0.0119055	0.00349091
																										591	0.0195818	0.0207002	0.0163736	0.0163868	0.0126636	0.0134636	0.0140727	0.0111855	0.00159091
																										590	0.0188818	0.019989	0.0163314	0.0145251	0.0125636	0.0128636	0.0145727	0.0107055	0.00129091
																										589	0.0188818	0.0203446	0.0173686	0.0157392	0.0130636	0.0141636	0.0156727	0.0119055	0.00159091
																										588	0.0192818	0.0183296	0.0153662	0.0148489	0.0134636	0.0135636	0.0141727	0.0115055	0.00229091
																										587	0.0191818	0.0154636	0.0148	0.0149298	0.0128636	0.0130636	0.0147727	0.0115055	0.00229091
																										586	0.0170818	0.0163636	0.0165	0.0146061	0.0133636	0.0136636	0.0158727	0.0115855	0.00249091
																										585	0.0154818	0.0161636	0.0149	0.0137967	0.0121636	0.0117636	0.0141727	0.0123855	0.00159091
																										584	0.0168818	0.0150636	0.0153	0.0138776	0.0126636	0.0127636	0.0149727	0.0124655	0.00239091
																										583	0.0164818	0.0157636	0.0141	0.012016	0.0116636	0.0128636	0.0149727	0.0115055	0.00279091
																										582	0.0150818	0.0157636	0.0145	0.0132301	0.0117636	0.0124636	0.0134727	0.0121455	0.00289091
																										581	0.0147818	0.0140636	0.0143	0.011935	0.0112636	0.0128636	0.0143727	0.0126255	0.00139091
																										580	0.0145818	0.0131636	0.0145	0.012016	0.0115636	0.0113636	0.0153727	0.0124655	0.00269091
																										579	0.0133818	0.0131636	0.0127	0.0118541	0.0110636	0.0120636	0.0134727	0.0121455	0.00209091
																										578	0.0130818	0.0123636	0.0118	0.0103972	0.00956364	0.0114636	0.0125727	0.0107855	0.00109091
																										577	0.0120818	0.0128636	0.0117	0.0100734	0.00846364	0.0108636	0.0132727	0.0110255	0.00209091
																										576	0.0126818	0.0133636	0.0129	0.0115303	0.00906364	0.0111636	0.0137727	0.0120655	0.00199091
																										575	0.0110818	0.0119636	0.0119	0.0102353	0.00856364	0.00956364	0.0131727	0.0115055	0.000990909
																										574	0.0112818	0.0137636	0.0134	0.0105591	0.00936364	0.0109636	0.0144727	0.0123055	0.00189091
																										573	0.0102818	0.0123636	0.0118	0.00974965	0.00876364	0.0104636	0.0137727	0.0120655	0.00119091
																										572	0.0112818	0.0126636	0.0125	0.00974965	0.00786364	0.0103636	0.0130727	0.0124655	0.00219091
																										571	0.0103818	0.0109636	0.0109	0.00910213	0.00836364	0.00946364	0.0131727	0.0117455	0.00159091
																										570	0.0102818	0.0114636	0.0108	0.00861648	0.00816364	0.0101636	0.0138727	0.0123855	0.00149091
																										569	0.00808182	0.0102636	0.0097	0.00796896	0.00756364	0.00926364	0.0122727	0.0119055	0.000190909
																										568	0.00938182	0.00906364	0.0098	0.00748332	0.00726364	0.00966364	0.0128727	0.0115855	0.00149091
																										567	0.00828182	0.0108636	0.011	0.0088593	0.00816364	0.0109636	0.0130727	0.0124655	0.00279091
																										566	0.00758182	0.0103636	0.0099	0.00707861	0.00656364	0.00876364	0.0130727	0.0123055	0.000790909
																										565	0.00748182	0.00936364	0.0111	0.00732144	0.00676364	0.00936364	0.0121727	0.0124655	0.00149091
																										564	0.00638182	0.00936364	0.009	0.00635015	0.00546364	0.00846364	0.0110727	0.0111055	0.000990909
																										563	0.00588182	0.00876364	0.0092	0.00715955	0.00616364	0.00836364	0.0120727	0.0125455	0.00149091
																										562	0.00508182	0.00776364	0.0072	0.00497416	0.00426364	0.00736364	0.0106727	0.0115055	-0.000509091
																										561	0.00618182	0.00976364	0.0095	0.00707861	0.00666364	0.0107636	0.0132727	0.0129455	0.00249091
																										560	0.00568182	0.00876364	0.0083	0.00602639	0.00616364	0.00836364	0.0114727	0.0119855	0.00119091
																										559	0.00628182	0.00976364	0.0089	0.00643109	0.00546364	0.00866364	0.0119727	0.0127855	0.00229091
																										558	0.00448182	0.00856364	0.0082	0.00537886	0.00436364	0.00826364	0.0108727	0.0120655	0.000590909
																										557	0.00418182	0.00876364	0.0088	0.00602639	0.00556364	0.00906364	0.0128727	0.0124655	0.00259091
																										556	0.00428182	0.00796364	0.0078	0.00594545	0.00556364	0.00936364	0.0119727	0.0130255	0.00199091
																										555	0.00388182	0.00786364	0.0073	0.00440758	0.00436364	0.00776364	0.0101727	0.0118255	0.000790909
																										554	0.00468182	0.00766364	0.0076	0.00537886	0.00536364	0.00856364	0.0124727	0.0119055	0.00219091
																										553	0.00278182	0.00736364	0.0074	0.00351723	0.00426364	0.00806364	0.0113727	0.0121455	0.00149091
																										552	0.00228182	0.00666364	0.0074	0.00327441	0.00416364	0.00746364	0.0112727	0.0126255	0.00139091
																										551	0.00278182	0.00656364	0.0074	0.00376005	0.00426364	0.00746364	0.0114727	0.0123055	0.00119091
																										550	0.00278182	0.00626364	0.0069	0.00335535	0.00406364	0.00756364	0.0118727	0.0123055	0.00149091
																										549	0.00288182	0.00706364	0.0069	0.00448852	0.00416364	0.00756364	0.0112727	0.0123855	0.00159091
																										548	0.00318182	0.00746364	0.0083	0.00376005	0.00446364	0.00776364	0.0124727	0.0130255	0.00239091
																										547	0.00258182	0.00746364	0.0077	0.00456946	0.00376364	0.00806364	0.0127727	0.0135055	0.00199091
																										546	0.00178182	0.00706364	0.0077	0.00408382	0.00416364	0.00826364	0.0129727	0.0133455	0.00199091
																										545	0.00218182	0.00656364	0.0066	0.00359817	0.00386364	0.00816364	0.0127727	0.0125455	0.00139091
																										544	0.000981818	0.00526364	0.0063	0.00270783	0.00266364	0.00726364	0.0127727	0.0114255	0.00189091
																										543	0.00188182	0.00766364	0.0073	0.00367911	0.00486364	0.00816364	0.0133727	0.0135055	0.00249091
																										542	0.000781818	0.00676364	0.0072	0.00343629	0.00426364	0.00756364	0.0126727	0.0133455	0.00269091
																										541	0.00178182	0.00636364	0.0071	0.00408382	0.00346364	0.00786364	0.0131727	0.0132655	0.00259091
																										540	0.000781818	0.00626364	0.0067	0.00359817	0.00306364	0.00796364	0.0127727	0.0135855	0.00279091
																										539	-0.000718182	0.00656364	0.0065	0.00359817	0.00266364	0.00766364	0.0124727	0.0131855	0.00189091
																										538	0.00108182	0.00606364	0.0065	0.00319347	0.00226364	0.00796364	0.0128727	0.0131855	0.00199091
																										537	0.000981818	0.00746364	0.0075	0.00278877	0.00256364	0.00826364	0.0134727	0.0136655	0.00319091
																										536	8.18182e-05	0.00656364	0.0072	0.00343629	0.00276364	0.00816364	0.0135727	0.0133455	0.00299091
																										535	-1.81818e-05	0.00636364	0.0059	0.00262689	0.00146364	0.00796364	0.0128727	0.0135855	0.00199091
																										534	0.00128182	0.00686364	0.0068	0.00286971	0.00166364	0.00866364	0.0135727	0.0138255	0.00249091
																										533	0.000381818	0.00676364	0.0063	0.00262689	0.00226364	0.00836364	0.0133727	0.0141455	0.00199091
																										532	0.000381818	0.00626364	0.0063	0.00254595	0.00246364	0.00806364	0.0142727	0.0146255	0.00299091
																										531	8.18182e-05	0.00596364	0.0065	0.00254595	0.00146364	0.00836364	0.0136727	0.0146255	0.00269091
																										530	0.000781818	0.00806364	0.007	0.00376005	0.00346364	0.00926364	0.0142727	0.0151055	0.00319091
																										529	0.000581818	0.00656364	0.0062	0.00254595	0.00176364	0.00756364	0.0138727	0.0144655	0.00309091
																										528	-0.000418182	0.00576364	0.0061	0.00222218	0.00176364	0.00776364	0.0134727	0.0140655	0.00209091
																										527	0.000281818	0.00696364	0.0074	0.00270783	0.00226364	0.00916364	0.0150727	0.0152655	0.00399091
																										526	-0.000518182	0.00606364	0.0063	0.00262689	0.00296364	0.00846364	0.0142727	0.0146255	0.00289091
																										525	8.18182e-05	0.00716364	0.0059	0.00222218	0.00156364	0.00796364	0.0148727	0.0149455	0.00349091
																										524	-0.000618182	0.00636364	0.0056	0.00238407	0.00186364	0.00766364	0.0146727	0.0146255	0.00319091
																										523	0.000481818	0.00676364	0.006	0.00311253	0.00226364	0.00906364	0.0153727	0.0155055	0.00389091
																										522	8.18182e-05	0.00676364	0.007	0.00351723	0.00236364	0.00946364	0.0165727	0.0154255	0.00449091
																										521	0.000881818	0.00696364	0.0069	0.00270783	0.00256364	0.00996364	0.0157727	0.0155055	0.00429091
																										520	0.000981818	0.00736364	0.0066	0.00262689	0.00226364	0.00916364	0.0164727	0.0157455	0.00389091
																										519	0.000881818	0.00806364	0.0071	0.00343629	0.00306364	0.00936364	0.0161727	0.0163055	0.00499091
																										518	0.000581818	0.00716364	0.0074	0.00295065	0.00316364	0.00956364	0.0161727	0.0155055	0.00559091
																										517	-0.000918182	0.00576364	0.0058	0.00173654	0.00196364	0.00806364	0.0151727	0.0152655	0.00349091
																										516	0.000481818	0.00746364	0.0068	0.00238407	0.00256364	0.0100636	0.0172727	0.0168655	0.00449091
																										515	-0.000318182	0.00636364	0.0063	0.00254595	0.00216364	0.00866364	0.0169727	0.0164655	0.00399091
																										514	-0.000418182	0.00646364	0.0074	0.00246501	0.00196364	0.00926364	0.0171727	0.0171855	0.00489091
																										513	0.000881818	0.00706364	0.0069	0.00189842	0.00276364	0.00966364	0.0168727	0.0167855	0.00479091
																										512	0.000381818	0.00696364	0.0074	0.00238407	0.00276364	0.00956364	0.0166727	0.0160655	0.00499091
																										511	-0.000418182	0.00676364	0.0071	0.00230312	0.00256364	0.00886364	0.0161727	0.0167055	0.00459091
																										510	-0.000518182	0.00676364	0.0067	0.00319347	0.00286364	0.0100636	0.0172727	0.0170255	0.00529091
																										509	-0.000618182	0.00576364	0.0064	0.00189842	0.00216364	0.00996364	0.0158727	0.0169455	0.00479091
																										508	-0.000618182	0.00616364	0.0063	0.00197936	0.00316364	0.00896364	0.0168727	0.0162255	0.00519091
																										507	-0.000518182	0.00616364	0.0063	0.00246501	0.00236364	0.00876364	0.0169727	0.0163055	0.00409091
																										506	-0.000218182	0.00666364	0.0072	0.00311253	0.00266364	0.00966364	0.0169727	0.0167855	0.00499091
																										505	-0.000718182	0.00726364	0.0071	0.00254595	0.00286364	0.0105636	0.0176727	0.0174255	0.00529091
																										504	-1.81818e-05	0.00656364	0.0068	0.00254595	0.00216364	0.00896364	0.0173727	0.0169455	0.00519091
																										503	-0.000618182	0.00666364	0.0078	0.00246501	0.00336364	0.0102636	0.0176727	0.0183855	0.00629091
																										502	-0.00101818	0.00566364	0.0062	0.0016556	0.00306364	0.00916364	0.0170727	0.0174255	0.00499091
																										501	0.000181818	0.00666364	0.0072	0.00270783	0.00346364	0.0104636	0.0186727	0.0183855	0.00619091
																										500	-0.00111818	0.00586364	0.0067	0.00270783	0.00356364	0.0100636	0.0188727	0.0179855	0.00649091
																										499	-0.000418182	0.00686364	0.0082	0.00319347	0.00296364	0.0110636	0.0185727	0.0188655	0.00629091
																										498	-0.000818182	0.00576364	0.0061	0.00173654	0.00226364	0.0103636	0.0181727	0.0177455	0.00539091
																										497	-0.000818182	0.00656364	0.0064	0.00311253	0.00456364	0.0113636	0.0195727	0.0191055	0.00769091
																										496	-0.000318182	0.00766364	0.0081	0.00286971	0.00376364	0.0111636	0.0192727	0.0199855	0.00709091
																										495	-0.000218182	0.00726364	0.0069	0.00230312	0.00376364	0.0110636	0.0191727	0.0195855	0.00729091
																										494	-0.000218182	0.00736364	0.0078	0.00367911	0.00486364	0.0119636	0.0213727	0.0204655	0.00799091
																										493	0.000781818	0.00836364	0.0083	0.00408382	0.00626364	0.0126636	0.0225727	0.0218255	0.00919091
																										492	0.000281818	0.00776364	0.0084	0.00359817	0.00536364	0.0130636	0.0214727	0.0207855	0.00939091
																										491	-0.00121818	0.00706364	0.0071	0.00303159	0.00516364	0.0117636	0.0206727	0.0208655	0.00829091
																										490	0.000581818	0.00806364	0.0084	0.00327441	0.00516364	0.0134636	0.0211727	0.0216655	0.00969091
																										489	0.000681818	0.00766364	0.0086	0.00359817	0.00506364	0.0133636	0.0228727	0.0215855	0.00999091
																										488	-0.000518182	0.00756364	0.0074	0.00367911	0.00516364	0.0132636	0.0217727	0.0215055	0.00989091
																										487	0.00178182	0.00946364	0.0103	0.00497416	0.00706364	0.0155636	0.0243727	0.0238255	0.0127909
																										486	0.000181818	0.00816364	0.0086	0.00400288	0.00586364	0.0135636	0.0226727	0.0223055	0.0112909
																										485	0.000281818	0.00736364	0.0084	0.00367911	0.00526364	0.0134636	0.0229727	0.0230255	0.0114909
																										484	8.18182e-05	0.00826364	0.009	0.00408382	0.00636364	0.0142636	0.0240727	0.0243055	0.0119909
																										483	-0.000618182	0.00786364	0.0088	0.00416476	0.00656364	0.0145636	0.0238727	0.0231055	0.0117909
																										482	0.000681818	0.00766364	0.01	0.00456946	0.00736364	0.0145636	0.0243727	0.0239055	0.0128909
																										481	-0.000418182	0.00746364	0.0096	0.00416476	0.00686364	0.0142636	0.0245727	0.0245455	0.0112909
																										480	0.000381818	0.00826364	0.0094	0.0050551	0.00796364	0.0154636	0.0251727	0.0248655	0.0136909
																										479	-0.00221818	0.00716364	0.0085	0.00400288	0.00586364	0.0135636	0.0233727	0.0245455	0.0118909
																										478	-0.00141818	0.00746364	0.0077	0.00440758	0.00646364	0.0143636	0.0243727	0.0250255	0.0131909
																										477	-0.000618182	0.00796364	0.01	0.00400288	0.00686364	0.0149636	0.0259727	0.0255055	0.0145909
																										476	-0.000318182	0.00926364	0.0101	0.00554074	0.00766364	0.0156636	0.0272727	0.0265455	0.0155909
																										475	-0.000918182	0.00866364	0.0097	0.00497416	0.00836364	0.0159636	0.0273727	0.0257455	0.0157909
																										474	-0.00181818	0.00716364	0.0091	0.00359817	0.00646364	0.0153636	0.0260727	0.0256655	0.0134909
																										473	-0.00101818	0.00806364	0.0094	0.00481228	0.00696364	0.0150636	0.0268727	0.0265455	0.0148909
																										472	8.18182e-05	0.00876364	0.0106	0.0054598	0.00876364	0.0166636	0.0283727	0.0279055	0.0162909
																										471	-0.000518182	0.00896364	0.0105	0.00537886	0.00876364	0.0162636	0.0288727	0.0284655	0.0170909
																										470	-0.000218182	0.00956364	0.0107	0.00513604	0.00896364	0.0163636	0.0273727	0.0283855	0.0172909
																										469	8.18182e-05	0.00966364	0.0104	0.00521698	0.00896364	0.0171636	0.0294727	0.0291055	0.0176909
																										468	-0.00101818	0.00886364	0.0093	0.00554074	0.00916364	0.0182636	0.0295727	0.0291855	0.0185909
																										467	-0.000518182	0.00966364	0.0109	0.0054598	0.00966364	0.0173636	0.0293727	0.0297455	0.0189909
																										466	-0.000218182	0.00966364	0.0107	0.00602639	0.00896364	0.0176636	0.0291727	0.0305455	0.0189909
																										465	8.18182e-05	0.00936364	0.0108	0.00594545	0.00936364	0.0175636	0.0314727	0.0301455	0.0185909
																										464	-0.000318182	0.00886364	0.0113	0.00562168	0.00886364	0.0177636	0.0306727	0.0303855	0.0195909
																										463	0.000681818	0.0112636	0.0121	0.00715955	0.0112636	0.0193636	0.0325727	0.0323855	0.0208909
																										462	0.000281818	0.0102636	0.0115	0.00724049	0.00976364	0.0194636	0.0316727	0.0317455	0.0215909
																										461	0.000881818	0.00946364	0.0127	0.00707861	0.0108636	0.0192636	0.0321727	0.0327855	0.0214909
																										460	0.000181818	0.0102636	0.0117	0.00788802	0.0106636	0.0194636	0.0324727	0.0333455	0.0209909
																										459	0.000281818	0.0105636	0.0117	0.00675485	0.0107636	0.0194636	0.0328727	0.0331855	0.0220909
																										458	-0.000118182	0.0109636	0.0121	0.00796896	0.0107636	0.0195636	0.0332727	0.0338255	0.0223909
																										457	0.00108182	0.0104636	0.0118	0.0080499	0.0108636	0.0198636	0.0346727	0.0341455	0.0229909
																										456	0.00148182	0.0120636	0.0136	0.00894024	0.0122636	0.0216636	0.0350727	0.0357455	0.0250909
																										455	0.000681818	0.0112636	0.0126	0.00788802	0.0114636	0.0203636	0.0339727	0.0347855	0.0227909
																										454	0.00148182	0.0123636	0.014	0.00877836	0.0125636	0.0220636	0.0349727	0.0355855	0.0253909
																										453	0.00248182	0.0112636	0.0136	0.00869742	0.0124636	0.0214636	0.0349727	0.0363055	0.0253909
																										452	0.000581818	0.0116636	0.0135	0.00894024	0.0131636	0.0212636	0.0353727	0.0359055	0.0255909
																										451	0.00168182	0.0119636	0.014	0.00926401	0.0138636	0.0223636	0.0369727	0.0371855	0.0269909
																										450	0.00168182	0.0119636	0.0133	0.00926401	0.0128636	0.0224636	0.0367727	0.0375055	0.0264909
																										449	0.00208182	0.0120636	0.0146	0.0121779	0.0134636	0.0231636	0.0359727	0.0381455	0.0240909
																										448	0.00138182	0.0120636	0.0162	0.0118541	0.0127636	0.0239636	0.0371727	0.0391055	0.0262909
																										447	0.00228182	0.0129636	0.0166	0.0123397	0.0152636	0.0245636	0.0394727	0.0402255	0.0282909
																										446	0.00308182	0.0137636	0.0167	0.0125826	0.0159636	0.0246636	0.0382727	0.0403855	0.0272909
																										445	0.00268182	0.0145636	0.0159	0.0130682	0.0153636	0.0255636	0.0393727	0.0412655	0.0275909
																										444	0.00268182	0.0147636	0.0168	0.0131492	0.0157636	0.0254636	0.0397727	0.0411855	0.0285909
																										443	0.00188182	0.0129636	0.0157	0.013311	0.0158636	0.0252636	0.0390727	0.0409455	0.0279909
																										442	0.00348182	0.0144636	0.0173	0.0141204	0.0168636	0.0266636	0.0410727	0.0416655	0.0280909
																										441	0.00218182	0.0130636	0.0169	0.0131492	0.0163636	0.0261636	0.0401727	0.0426255	0.0280909
																										440	0.00318182	0.0148636	0.0174	0.0143633	0.0167636	0.0265636	0.0404727	0.0429455	0.0288909
																										439	0.00318182	0.0150636	0.0175	0.0145251	0.0172636	0.0267636	0.0418727	0.0431855	0.0298909
																										438	0.00468182	0.0159636	0.0174	0.0150108	0.0179636	0.0268636	0.0421727	0.0437455	0.0308909
																										437	0.00228182	0.0154636	0.0173	0.0159011	0.0175636	0.0277636	0.0419727	0.0431055	0.0299909
																										436	0.00508182	0.0165636	0.0186	0.0159011	0.0182636	0.0287636	0.0430727	0.0439055	0.0296909
																										435	0.00438182	0.0165636	0.0178	0.0161439	0.0185636	0.0287636	0.0441727	0.0450255	0.0312909
																										434	0.00488182	0.0159636	0.0186	0.0161439	0.0192636	0.0287636	0.0436727	0.0451055	0.0311909
																										433	0.00588182	0.0174636	0.0207	0.0173581	0.0197636	0.0296636	0.0436727	0.0442255	0.0320909
																										432	0.00558182	0.0179636	0.0203	0.0172771	0.0207636	0.0302636	0.0459727	0.0465455	0.0325909
																										431	0.00608182	0.0174636	0.0206	0.0175199	0.0209636	0.0314636	0.0451727	0.0466255	0.0330909
																										430	0.00608182	0.0177636	0.0212	0.0180865	0.0206636	0.0309636	0.0463727	0.0471055	0.0328909
																										429	0.00738182	0.0191636	0.022	0.0184912	0.0221636	0.0326636	0.0469727	0.0477455	0.0340909
																										428	0.00688182	0.0182636	0.022	0.0197863	0.0217636	0.0320636	0.0469727	0.0476655	0.0334909
																										427	0.00708182	0.0189636	0.0216	0.0193006	0.0225636	0.0319636	0.0479727	0.0481455	0.0342909
																										426	0.00768182	0.0196636	0.022	0.0192197	0.0229636	0.0335636	0.0482727	0.0487055	0.0353909
																										425	0.00828182	0.0199636	0.0225	0.0205957	0.0221636	0.0321636	0.0490727	0.0486255	0.0347909
																										424	0.00868182	0.0204636	0.0232	0.0209194	0.0238636	0.0332636	0.0486727	0.0495855	0.0348909
																										423	0.0107818	0.0209636	0.0236	0.0211623	0.0245636	0.0354636	0.0496727	0.0492655	0.0363909
																										422	0.00978182	0.0213636	0.0243	0.0222954	0.0249636	0.0348636	0.0500727	0.0497455	0.0352909
																										421	0.0129818	0.0236636	0.0263	0.0243999	0.0278636	0.0369636	0.0510727	0.0508655	0.0364909
																										420	0.0139818	0.0242636	0.0266	0.025614	0.0274636	0.0376636	0.0518727	0.0516655	0.0364909
																										419	0.0136818	0.0238636	0.0265	0.025533	0.0284636	0.0380636	0.0518727	0.0516655	0.0362909
																										418	0.0159818	0.0256636	0.0287	0.0276375	0.0303636	0.0387636	0.0525727	0.0523855	0.0377909
																										417	0.0178818	0.0271636	0.0311	0.028366	0.0312636	0.0414636	0.0544727	0.0533455	0.0387909
																										416	0.0182818	0.0268636	0.0307	0.0287707	0.0310636	0.0409636	0.0540727	0.0527855	0.0370909
																										415	0.0170909	0.0283636	0.0323	0.029661	0.0336636	0.0426636	0.0556727	0.0531855	0.0385909
																										414	0.0190909	0.0298636	0.0339	0.0322511	0.0348636	0.0435636	0.0566727	0.0532655	0.0383909
																										413	0.0200909	0.0298636	0.0349	0.0328986	0.0367636	0.0445636	0.0567727	0.0541455	0.0386909
																										412	0.0220909	0.0330636	0.0388	0.0362172	0.0383636	0.0465636	0.0578727	0.0549455	0.0403909
																										411	0.0230909	0.0340636	0.0382	0.0369457	0.0392636	0.0474636	0.0575727	0.0541455	0.0393909
																										410	0.0250909	0.0346636	0.0393	0.0383216	0.0404636	0.0487636	0.0594727	0.0549455	0.0404909
																										409	0.0270909	0.0372636	0.042	0.040588	0.0435636	0.0503636	0.0602727	0.0554255	0.0407909
																										408	0.0280909	0.0383636	0.0435	0.0421258	0.0438636	0.0514636	0.0594727	0.0552655	0.0392909
																										407	0.0300909	0.0399636	0.0446	0.0449588	0.0455636	0.0513636	0.0599727	0.0548655	0.0395909
																										406	0.0320909	0.0428636	0.0468	0.0469823	0.0479636	0.0537636	0.0604727	0.0551055	0.0390909
																										405	0.0340909	0.0443636	0.0496	0.0496533	0.0501636	0.0562636	0.0623727	0.0567855	0.0411909
																										404	0.0360909	0.0470636	0.0504	0.0516768	0.0514636	0.0584636	0.0621727	0.0564655	0.0400909
																										403	0.0380909	0.0492636	0.0539	0.0537813	0.0546636	0.0596636	0.0639727	0.0572655	0.0415909
																										402	0.0400909	0.0507636	0.0549	0.0559667	0.0555636	0.0614636	0.0640727	0.0567055	0.0413909
																										401	0.0410909	0.0521636	0.057	0.0566951	0.0575636	0.0621636	0.0636727	0.0566255	0.0400909
																										400	0.0420909	0.0538636	0.0592	0.0595281	0.0595636	0.0634636	0.0657727	0.0579855	0.0413909
																										399	0.0440909	0.0559636	0.0607	0.0613897	0.0608636	0.0639636	0.0660727	0.0578255	0.0421909
																										398	0.0450909	0.0566636	0.0626	0.0632513	0.0627636	0.0662636	0.0666727	0.0579855	0.0420909
																										397	0.0460909	0.0578636	0.0632	0.0638179	0.0623636	0.0662636	0.0673727	0.0576655	0.0411909
																										396	0.0470909	0.0603636	0.065	0.0655986	0.0645636	0.0686636	0.0687727	0.0575855	0.0413909
																										395	0.0480909	0.0603636	0.0656	0.0660033	0.0651636	0.0693636	0.0689727	0.0584655	0.0410909
																										394	0.0480909	0.0609636	0.0665	0.0672174	0.0661636	0.0685636	0.0690727	0.0586255	0.0402909
																										393	0.0490909	0.0627636	0.0659	0.0681887	0.0661636	0.0703636	0.0694727	0.0583055	0.0410909
																										392	0.0490909	0.0631636	0.0675	0.0685124	0.0672636	0.0698636	0.0698727	0.0595055	0.0422909
																										391	0.0480909	0.0619636	0.0664	0.067784	0.0668636	0.0685636	0.0686727	0.0584655	0.0401909
																										390	0.0480909	0.0634636	0.0687	0.0688362	0.0680636	0.0708636	0.0705727	0.0598255	0.0412909
																										389	0.0470909	0.0616636	0.0672	0.0694028	0.0669636	0.0695636	0.0698727	0.0590255	0.0403909
																										388	0.0470909	0.0633636	0.0671	0.067784	0.0650636	0.0703636	0.0703727	0.0591055	0.0407909
																										387	0.0460909	0.0628636	0.0674	0.0680268	0.0653636	0.0692636	0.0710727	0.0594255	0.0407909
																										386	0.0450909	0.0618636	0.0677	0.067703	0.0651636	0.0701636	0.0721727	0.0595855	0.0408909
																										385	0.0450909	0.0603636	0.0664	0.0667318	0.0650636	0.0695636	0.0714727	0.0588655	0.0403909
																										384	0.0440909	0.0604636	0.0651	0.0654367	0.0625636	0.0688636	0.0710727	0.0587055	0.0387909
																										383	0.0430909	0.0598636	0.0653	0.0659223	0.0627636	0.0689636	0.0709727	0.0591855	0.0389909
																										382	0.0420909	0.0584636	0.0649	0.0649511	0.0627636	0.0682636	0.0692727	0.0595055	0.0389909
																										381	0.0410909	0.0591636	0.064	0.0649511	0.0621636	0.0677636	0.0724727	0.0602255	0.0389909
																										380	0.0400909	0.0578636	0.0618	0.0620372	0.0591636	0.0671636	0.0709727	0.0582255	0.0374909
																										379	0.0390909	0.0596636	0.0626	0.0642226	0.0592636	0.0684636	0.0710727	0.0608655	0.0396909
																										378	0.0390909	0.0565636	0.0624	0.062361	0.0593636	0.0651636	0.0707727	0.0601455	0.0379909
																										377	0.0380909	0.0553636	0.0603	0.0615516	0.0581636	0.0658636	0.0704727	0.0585455	0.0387909
																										376	0.0370909	0.0550636	0.0605	0.0604993	0.0571636	0.0657636	0.0703727	0.0599055	0.0384909
																										375	0.0370909	0.0562636	0.0611	0.0604993	0.0574636	0.0660636	0.0718727	0.0607055	0.0398909
																										374	0.0360909	0.0537636	0.0592	0.0593662	0.0546636	0.0634636	0.0698727	0.0588655	0.0369909
																										373	0.0350909	0.0544636	0.0592	0.0591233	0.0554636	0.0647636	0.0701727	0.0591055	0.0379909
																										372	0.0350909	0.0552636	0.0592	0.0579092	0.0539636	0.0637636	0.0701727	0.0599055	0.0374909
																										371	0.0340909	0.0533636	0.0571	0.0577474	0.0533636	0.0634636	0.0693727	0.0592655	0.0361909
																										370	0.0330909	0.0508636	0.0555	0.0550763	0.0523636	0.0620636	0.0696727	0.0593455	0.0362909
																										369	0.0320909	0.0518636	0.0571	0.0558857	0.0529636	0.0628636	0.0694727	0.0608655	0.0376909
																										368	0.0320909	0.0492636	0.0545	0.0538622	0.0504636	0.0620636	0.0704727	0.0596655	0.0366909
																										367	0.0310909	0.0495636	0.0555	0.054186	0.0510636	0.0623636	0.0699727	0.0592655	0.0362909
																										366	0.0290909	0.0492636	0.055	0.0531338	0.0488636	0.0620636	0.0691727	0.0603855	0.0365909
																										365	0.0280909	0.0475636	0.0534	0.051434	0.0465636	0.0597636	0.0690727	0.0598255	0.0343909
																										364	0.0270909	0.0481636	0.0537	0.0505437	0.0483636	0.0601636	0.0699727	0.0605455	0.0363909
																										363	0.0260909	0.0460636	0.0511	0.0485201	0.0458636	0.0589636	0.0685727	0.0596655	0.0336909
																										362	0.0250909	0.0454636	0.0515	0.0489248	0.0456636	0.0593636	0.0698727	0.0615055	0.0360909
																										361	0.0240909	0.0446636	0.0498	0.0479536	0.0436636	0.0585636	0.0687727	0.0597455	0.0339909
																										360	0.0230909	0.0433636	0.049	0.0456872	0.0433636	0.0573636	0.0681727	0.0606255	0.0349909
																										359	0.0220909	0.0433636	0.0485	0.0454444	0.0414636	0.0575636	0.0689727	0.0607055	0.0353909
																										358	0.0210909	0.0416636	0.0468	0.0452825	0.0409636	0.0570636	0.0688727	0.0606255	0.0345909
																										357	0.0210909	0.0412636	0.0461	0.0430971	0.0401636	0.0560636	0.0682727	0.0601455	0.0337909
																										356	0.0200909	0.0398636	0.0456	0.0426115	0.0394636	0.0545636	0.0681727	0.0607855	0.0332909
																										355	0.0200909	0.0421636	0.0485	0.0430162	0.0393636	0.0576636	0.0691727	0.0627855	0.0349909
																										354	0.0190909	0.0397636	0.0454	0.0418021	0.0392636	0.0548636	0.0689727	0.0627055	0.0332909
																										353	0.0180909	0.0394636	0.0447	0.041883	0.0371636	0.0556636	0.0687727	0.0623055	0.0331909
																										352	0.0180909	0.0393636	0.0432	0.0397786	0.0363636	0.0546636	0.0678727	0.0604655	0.0327909
																										351	0.0170909	0.0392636	0.0437	0.0400214	0.0368636	0.0546636	0.0694727	0.0626255	0.0343909
																										350	0.0170909	0.0390636	0.0444	0.0389692	0.0364636	0.0543636	0.0702727	0.0624655	0.0328909
																										349	0.0160909	0.0367636	0.0423	0.0376741	0.0346636	0.0529636	0.0688727	0.0623855	0.0327909
																										348	0.0150909	0.0353636	0.0425	0.0379169	0.0334636	0.0529636	0.0704727	0.0629455	0.0326909
																										347	0.0150909	0.0360636	0.0439	0.0382407	0.0336636	0.0546636	0.0704727	0.0635055	0.0332909
																										346	0.0150909	0.0349636	0.0418	0.0381598	0.0341636	0.0531636	0.0698727	0.0627855	0.0338909
																										345	0.0150909	0.0368636	0.0436	0.0381598	0.0360636	0.0546636	0.0721727	0.0659855	0.0331909
																										344	0.0140909	0.0361636	0.0424	0.0371075	0.0340636	0.0535636	0.0712727	0.0642255	0.0332909
																										343	0.0140909	0.0361636	0.0418	0.0371885	0.0337636	0.0542636	0.0718727	0.0654255	0.0339909
																										342	0.0130909	0.0362636	0.0411	0.0371075	0.0346636	0.0528636	0.0717727	0.0663855	0.0347909
																										341	0.0130909	0.0357636	0.043	0.0377551	0.0344636	0.0553636	0.0724727	0.0659055	0.0336909
																										340	0.0110909	0.0351636	0.0423	0.0361362	0.0327636	0.0555636	0.0728727	0.0668655	0.0338909
																										339	0.0110909	0.0344636	0.0431	0.0407499	0.0353636	0.0570636	0.0743727	0.0659855	0.0348909
																										338	0.0100909	0.0354636	0.0431	0.0413164	0.0355636	0.0577636	0.0756727	0.0668655	0.0352909
																										337	0.0110909	0.0338636	0.0431	0.0409927	0.0348636	0.0577636	0.0737727	0.0670255	0.0343909
																										336	0.0110909	0.0338636	0.0428	0.0402642	0.0348636	0.0574636	0.0762727	0.0675855	0.0346909
																										335	0.0110909	0.0357636	0.0453	0.0421258	0.0368636	0.0585636	0.0766727	0.0686255	0.0365909
																										334	0.0110909	0.0360636	0.0435	0.0411546	0.0358636	0.0590636	0.0774727	0.0688655	0.0353909
																										333	0.0110909	0.0355636	0.0437	0.0416402	0.0365636	0.0602636	0.0775727	0.0698255	0.0350909
																										332	0.0110909	0.0378636	0.0458	0.0428543	0.0366636	0.0605636	0.0793727	0.0711055	0.0376909
																										331	0.0110909	0.0366636	0.0449	0.0426115	0.0365636	0.0609636	0.0795727	0.0713455	0.0374909
																										330	0.0110909	0.0379636	0.0454	0.0426924	0.0363636	0.0608636	0.0793727	0.0715855	0.0368909
																										329	0.0110909	0.0377636	0.0466	0.0430162	0.0368636	0.0621636	0.0803727	0.0725455	0.0380909
																										328	0.0110909	0.0384636	0.0465	0.0429353	0.0378636	0.0614636	0.0815727	0.0731855	0.0382909
																										327	0.0110909	0.0388636	0.0462	0.0437447	0.0380636	0.0630636	0.0822727	0.0744655	0.0391909
																										326	0.0110909	0.0387636	0.0467	0.0442303	0.0381636	0.0639636	0.0833727	0.0753455	0.0390909
																										325	0.0120909	0.0390636	0.0477	0.0434209	0.0376636	0.0631636	0.0833727	0.0751055	0.0384909
																										324	0.0120909	0.0405636	0.0486	0.0451206	0.0387636	0.0654636	0.0849727	0.0770255	0.0403909
																										323	0.0120909	0.0400636	0.0486	0.0448778	0.0392636	0.0645636	0.0862727	0.0768655	0.0404909
																										322	0.0120909	0.0407636	0.0475	0.0443112	0.0387636	0.0660636	0.0863727	0.0778255	0.0400909
																										321	0.0120909	0.0424636	0.05	0.0464966	0.0407636	0.0677636	0.0886727	0.0803855	0.0427909
																										320	0.0120909	0.0415636	0.0501	0.0456063	0.0398636	0.0680636	0.0889727	0.0803055	0.0425909
																										319	0.0120909	0.0412636	0.0492	0.0450397	0.0401636	0.0672636	0.0892727	0.0806255	0.0415909
																										318	0.0130909	0.0414636	0.0497	0.0455253	0.0409636	0.0677636	0.0902727	0.0819055	0.0430909
																										317	0.0130909	0.0425636	0.0513	0.0467395	0.0406636	0.0692636	0.0923727	0.0833455	0.0437909
																										316	0.0130909	0.0430636	0.0522	0.0462538	0.0414636	0.0690636	0.0931727	0.0849455	0.0444909
																										315	0.0130909	0.0427636	0.0522	0.0468204	0.0413636	0.0707636	0.0925727	0.0852655	0.0446909
																										314	0.0130909	0.0422636	0.0509	0.0461729	0.0413636	0.0698636	0.0934727	0.0851855	0.0441909
																										313	0.0130909	0.0429636	0.0533	0.047387	0.0426636	0.0715636	0.0954727	0.0868655	0.0451909
																										312	0.0140909	0.0436636	0.0524	0.0467395	0.0422636	0.0714636	0.0971727	0.0875855	0.0454909
																										311	0.0140909	0.0443636	0.0529	0.046011	0.0412636	0.0720636	0.0970727	0.0881455	0.0463909
																										310	0.0140909	0.0456636	0.0542	0.0471442	0.0431636	0.0730636	0.0986727	0.0899055	0.0474909
																										309	0.0150909	0.0444636	0.0534	0.0462538	0.0432636	0.0730636	0.0990727	0.0900655	0.0468909
																										308	0.0150909	0.0447636	0.0548	0.0464966	0.0431636	0.0745636	0.100173	0.0909455	0.0468909
																										307	0.0150909	0.0467636	0.0561	0.0475489	0.0431636	0.0746636	0.101273	0.0924655	0.0479909
																										306	0.0160909	0.0472636	0.0565	0.0475489	0.0439636	0.0766636	0.103573	0.0946255	0.0490909
																										305	0.0160909	0.0468636	0.0561	0.047387	0.0440636	0.0770636	0.104273	0.0950255	0.0490909
																										304	0.0160909	0.0473636	0.0569	0.0471442	0.0446636	0.0758636	0.105773	0.0951855	0.0498909
																										303	0.0170909	0.0484636	0.0564	0.047387	0.0448636	0.0776636	0.105973	0.0968655	0.0500909
																										302	0.0180909	0.0475636	0.0579	0.0469013	0.0452636	0.0788636	0.108173	0.0979055	0.0503909
																										301	0.0190909	0.0487636	0.0586	0.0468204	0.0459636	0.0801636	0.108773	0.0994255	0.0517909
																										300	0.0200909	0.0487636	0.0591	0.0466585	0.0455636	0.0793636	0.109973	0.100545	0.0514909
																										299	0.0220909	0.0501636	0.0607	0.0477917	0.0464636	0.0815636	0.112473	0.102545	0.0524909
																										298	0.0240909	0.0524636	0.062	0.0480345	0.0478636	0.0828636	0.114273	0.104465	0.0538909
																										297	0.0260909	0.0523636	0.0637	0.0489248	0.0487636	0.0841636	0.115673	0.106225	0.0543909
																										296	0.0280909	0.0541636	0.0652	0.0505437	0.0502636	0.0870636	0.117473	0.107985	0.0563909
																										295	0.0300909	0.0570636	0.0671	0.0525672	0.0524636	0.0887636	0.121273	0.111425	0.0580909
																										294	0.0340909	0.0597636	0.0708	0.0548335	0.0556636	0.0919636	0.123773	0.114385	0.0610909
																										293	0.0380909	0.0625636	0.0728	0.0567761	0.0581636	0.0941636	0.126273	0.116385	0.0630909
																										292	0.0420909	0.0655636	0.0775	0.0604993	0.0614636	0.0984636	0.128773	0.119905	0.0652909
																										291	0.0450909	0.0689636	0.0804	0.0635751	0.0639636	0.100664	0.131073	0.121985	0.0672909
																										290	0.0490909	0.0718636	0.0829	0.0661652	0.0670636	0.102964	0.133273	0.123025	0.0680909
																										289	0.0510909	0.0737636	0.0847	0.0678649	0.0688636	0.105664	0.135573	0.125505	0.0696909
																										288	0.0540909	0.0742636	0.0865	0.06916	0.0703636	0.107664	0.136873	0.127745	0.0696909
																										287	0.0560909	0.0772636	0.0877	0.0712644	0.0717636	0.109264	0.139673	0.130465	0.0723909
																										286	0.0580909	0.0790636	0.0899	0.0731261	0.0729636	0.112264	0.142273	0.132865	0.0749909
																										285	0.0610909	0.0806636	0.0929	0.0749877	0.0763636	0.114764	0.145073	0.136145	0.0773909
																										284	0.0630909	0.0834636	0.0948	0.0774968	0.0783636	0.117064	0.147973	0.138945	0.0798909
																										283	0.0650909	0.0850636	0.0974	0.0799251	0.0801636	0.119664	0.149473	0.140705	0.0811909
																										282	0.0670909	0.0855636	0.0978	0.0804916	0.0809636	0.120364	0.150873	0.141745	0.0813909
																										281	0.0670909	0.0880636	0.0989	0.0823533	0.0826636	0.122564	0.152473	0.143025	0.0829909
																										280	0.0670909	0.0881636	0.0987	0.0817057	0.0826636	0.122864	0.153773	0.144145	0.0832909
																										279	0.0670909	0.0897636	0.1014	0.0844577	0.0832636	0.124164	0.156673	0.147505	0.0846909
																										278	0.0670909	0.0904636	0.1015	0.0846196	0.0841636	0.126164	0.157373	0.148305	0.0851909
																										277	0.0670909	0.0895636	0.0998	0.0837293	0.0830636	0.124964	0.157873	0.149265	0.0853909
																										276	0.0660909	0.0903636	0.1024	0.0847815	0.0850636	0.127164	0.160973	0.152225	0.0866909
																										275	0.0650909	0.0911636	0.1027	0.0844577	0.0848636	0.127664	0.162273	0.153265	0.0881909
																										274	0.0640909	0.0906636	0.1023	0.0853481	0.0850636	0.129964	0.163273	0.154785	0.0891909
																										273	0.0630909	0.0916636	0.1017	0.0859146	0.0849636	0.129864	0.164473	0.155985	0.0883909
																										272	0.0620909	0.0907636	0.103	0.085429	0.0847636	0.129364	0.167073	0.157425	0.0896909
																										271	0.0600909	0.0909636	0.102	0.085429	0.0851636	0.131364	0.167373	0.159585	0.0898909
																										270	0.0590909	0.0908636	0.102	0.0851052	0.0846636	0.132964	0.170273	0.160865	0.0902909
																										269	0.0570909	0.0908636	0.1015	0.0849434	0.0854636	0.132564	0.171273	0.162305	0.0907909
																										268	0.0560909	0.0908636	0.1025	0.0847815	0.0840636	0.133464	0.173273	0.164225	0.0910909
																										267	0.0540909	0.0906636	0.1015	0.0849434	0.0837636	0.134664	0.175873	0.166465	0.0928909
																										266	0.0520909	0.0901636	0.1011	0.0849434	0.0831636	0.135664	0.177373	0.168945	0.0931909
																										265	0.0500909	0.0894636	0.1011	0.0834055	0.0828636	0.134764	0.178573	0.169745	0.0924909
																										264	0.0480909	0.0900636	0.1022	0.084053	0.0835636	0.136764	0.181873	0.172945	0.0945909
																										263	0.0470909	0.0899636	0.1018	0.0838102	0.0831636	0.137264	0.183373	0.174545	0.0950909
																										262	0.0450909	0.0899636	0.1021	0.0838911	0.0834636	0.139264	0.187073	0.177265	0.0964909
																										261	0.0430909	0.0893636	0.1018	0.0832436	0.0822636	0.139564	0.188173	0.179825	0.0959909
																										260	0.0410909	0.0894636	0.1024	0.0837293	0.0830636	0.141564	0.191973	0.183105	0.0983909
																										259	0.0400909	0.0910636	0.1025	0.0839721	0.0832636	0.143764	0.194773	0.186545	0.100191
																										258	0.0380909	0.0912636	0.1032	0.0848624	0.0828636	0.145064	0.198273	0.189985	0.101391
																										257	0.0370909	0.0912636	0.1038	0.0847815	0.0839636	0.147564	0.201473	0.193585	0.102491
																										256	0.0350909	0.0903636	0.1055	0.0847005	0.0837636	0.148764	0.204973	0.196785	0.105191
																										255	0.0340909	0.0927636	0.1067	0.0859146	0.0840636	0.151464	0.208573	0.201425	0.106691
																										254	0.0330909	0.0930636	0.1077	0.0865622	0.0845636	0.153864	0.212373	0.205505	0.108891
																										253	0.0320909	0.0943636	0.1089	0.0876144	0.0869636	0.156564	0.217673	0.210065	0.111691
																										252	0.0320909	0.0954636	0.1107	0.0885857	0.0869636	0.158864	0.222073	0.215745	0.115591
																										251	0.0310909	0.0979636	0.1131	0.0905283	0.0873636	0.162864	0.225873	0.220465	0.117991
																										250	0.0310909	0.0988636	0.1159	0.092228	0.0880636	0.166564	0.232373	0.226225	0.121391

## Sheet: den in Dextran-70
240 mg/ml of Dex-70															240 mg/ml of Dex-70
holo iRFP713															apo iRFP713
[GdnHCl]	I320(295)	[GdnHCl]	I365(295)	[GdnHCl]	OD690	[GdnHCl]	I715(690)	[GdnHCl]	Parametr A	[GdnHCl]	r	[GdnHCl]	CD222		[GdnHCl]	I320(295)	[GdnHCl]	I365(295)	[GdnHCl]	Parametr A	[GdnHCl]	r	[GdnHCl]	CD222
0	0.978946	0	1.00295	0	1.02433	0	1.01627	0	1.58146	0	0.115857	0	-1.01061		0	3.55086	0	3.39396	0	1.53847	0	0.120323	0	-0.983928
0	1.01038	0	0.972639	0	1.00092	0	1.02312	0	1.60684	0	0.123977	0	1.00195		0	3.58271	0	3.41606	0	1.55227	0	0.120588	0	-1.01296
0	0.979409	0	1.00354	0	1.01698	0	1.02654	0	1.5403	0	0.112154	0	0.988833		0	3.57899	0	3.44681	0	1.55066	0	0.123194	0	-0.990629
0	1.00524	0	1.01876	0	0.974876	0	0.97164	0	1.58499	0	0.120161	0	1.00831		0	3.42557	0	3.50523	0	1.48419	0	0.11691	0	-1.00258
0	1.02603	0	1.00212	0	1.00316	0	1	0	1.58641	0	0.123901	0	0.999133		0	3.53453	0	3.44051	0	1.5314	0	0.120249	0	-1
0	1	0	1	0.390359	1.00406	0	0.969624	0	1.58	0.390359	0.114558	0.390359	-0.798731		0.25	4.09212	0.25	4.02155	0.25	1.58278	0.25	0.122505	0.25	-0.747587
0.390359	1.08173	0.390359	1.11691	0.390359	1.00396	0.390359	1.00317	0.390359	1.62999	0.390359	0.129923	0.390359	-0.851324		0.25	4.0707	0.25	4.0762	0.25	1.59698	0.25	0.135508	0.25	-0.777547
0.390359	1.0916	0.390359	1.14632	0.390359	0.944394	0.390359	1.00775	0.390359	1.60265	0.390359	0.130549	0.390359	-0.814738		0.25	4.04497	0.25	4.08178	0.25	1.59532	0.25	0.128982	0.25	-0.775759
0.390359	1.0675	0.390359	1.13773	0.390359	1.03408	0.390359	1.02841	0.390359	1.5791	0.390359	0.121583	0.390359	-0.768641		0.25	4.08473	0.25	4.22564	0.25	1.52693	0.25	0.123715	0.25	-0.769582
0.390359	1.05427	0.390359	1.1566	0.390359	0.982894	0.390359	1.02776	0.390359	1.53409	0.390359	0.126092	0.390359	-0.808359		0.25	4.04813	0.25	4.10129	0.25	1.5755	0.25	0.127683	0.25	-0.7676
0.390359	1.04918	0.390359	1.1479	0.419199	0.9742	0.390359	1.01528	0.390359	1.53825	0.419199	0.140202	0.419199	-0.808731		0.4712	4.7	0.4712	5.16178	0.4712	1.67149	0.4712	0.127098	0.4712	-0.654027
0.390359	1.06886	0.390359	1.14109	0.419199	0.897	0.390359	1.01647	0.390359	1.57645	0.419199	0.142489	0.419199	-0.821324		0.4712	4.61093	0.4712	5.11357	0.4712	1.68648	0.4712	0.132191	0.4712	-0.723444
0.419199	1.0791	0.419199	1.06319	0.419199	0.969329	0.419199	0.873797	0.419199	1.74537	0.419199	0.142035	0.419199	-0.804688		0.4712	4.79556	0.4712	5.07543	0.4712	1.68473	0.4712	0.131887	0.4712	-0.688602
0.419199	1.05444	0.419199	1.05408	0.419199	0.92391	0.419199	0.874079	0.419199	1.72023	0.419199	0.142027	0.419199	-0.845964		0.4712	4.5741	0.4712	5.26613	0.4712	1.61251	0.4712	0.130837	0.4712	-0.660482
0.419199	1.07136	0.419199	1.04028	0.419199	0.94111	0.419199	0.866677	0.419199	1.77102	0.419199	0.145946	0.419199	-0.820177		0.4712	4.67015	0.4712	5.15436	0.4712	1.6638	0.4712	0.1305	0.4712	-0.68167
0.419199	1.027	0.419199	1.06077	0.772495	0.964271	0.419199	0.870169	0.419199	1.66489	0.772495	0.128007	0.772495	-0.833058		0.7	4.93926	0.7	6.02631	0.7	1.58428	0.7	0.126954	0.7	-0.5153
0.419199	1.0568	0.419199	1.05111	0.772495	0.857467	0.419199	0.864014	0.419199	1.72894	0.772495	0.134649	0.772495	-0.881324		0.7	4.86917	0.7	5.8213	0.7	1.5985	0.7	0.132041	0.7	-0.464761
0.419199	1.05774	0.419199	1.05389	0.772495	0.959449	0.419199	0.869748	0.419199	1.72592	0.772495	0.125179	0.772495	-0.828893		0.7	4.8401	0.7	6.00724	0.7	1.59684	0.7	0.131738	0.7	-0.49003
0.419199	1.05347	0.419199	1.05203	0.772495	0.883191	0.419199	0.868937	0.419199	1.72199	0.772495	0.143917	0.772495	-0.907764		0.7	4.84137	0.7	5.81124	0.7	1.52838	0.7	0.1297	0.7	-0.512723
0.772495	1.063	0.772495	1.17132	0.772495	0.916094	0.772495	0.905297	0.772495	1.52736	0.772495	0.139875	0.772495	-0.86276		0.7	4.87247	0.7	5.91665	0.7	1.577	0.7	0.130352	0.7	-0.502437
0.772495	1.09066	0.772495	1.18083	0.964716	0.874566	0.772495	0.894844	0.772495	1.55447	0.964716	0.141238	0.964716	-0.868731		1.3	5.46595	1.3	5.7814	1.3	1.6958	1.3	0.127013	1	-0.433431
0.772495	1.07981	0.772495	1.16248	0.964716	0.8567	0.772495	0.878098	0.772495	1.5633	0.964716	0.141741	0.964716	-0.841324		1.3	5.54455	1.3	5.80203	1.3	1.71101	1.3	0.13859	1	-0.472937
0.772495	1.05643	0.772495	1.20501	0.964716	0.870193	0.772495	0.892047	0.772495	1.47547	0.964716	0.139109	0.964716	-0.864388		1.3	5.52472	1.3	5.73958	1.3	1.70923	1.3	0.130771	1	-0.446252
0.772495	1.04637	0.772495	1.18213	0.964716	0.882401	0.772495	0.883835	0.772495	1.48971	0.964716	0.142011	0.964716	-0.866564		1.3	5.47082	1.3	5.73289	1.3	1.63596	1.3	0.129243	1	-0.44104
0.772495	1.06725	0.772495	1.18035	0.964716	0.870965	0.772495	0.890824	0.772495	1.52173	0.964716	0.130826	0.964716	-0.860252		1.3	5.50147	1.3	5.76412	1.3	1.688	1.3	0.1314	1	-0.4484
0.964716	0.989143	0.964716	1.06843	1.56936	0.8124	0.964716	0.813469	0.964716	1.59202	1.56936	0.130517	1.56936	-0.731533		1.45	4.78956	1.45	5.19632	1.45	1.63421	1.45	0.122236	1.3	-0.5086
0.964716	0.981199	0.964716	1.05635	1.56936	0.8539	0.964716	0.796768	0.964716	1.5973	1.56936	0.133905	1.56936	-0.751324		1.45	4.79443	1.45	5.12665	1.45	1.64887	1.45	0.118592	1.3	-0.537
0.964716	0.992886	0.964716	1.02277	1.56936	0.808338	0.964716	0.811243	0.964716	1.66938	1.56936	0.133497	1.56936	-0.727876		1.45	4.77676	1.45	5.20159	1.45	1.64716	1.45	0.122826	1.3	-0.521
0.964716	0.995838	0.964716	1.05805	1.56936	0.879517	0.964716	0.8189	0.964716	1.61853	1.56936	0.133168	1.56936	-0.773864		1.45	4.75387	1.45	5.13367	1.45	1.57655	1.45	0.122782	1.3	-0.3918
0.964716	1.00083	0.964716	1.07924	1.56936	0.838539	0.964716	0.81412	0.964716	1.59471	1.56936	0.140152	1.56936	-0.746149		1.45	4.77874	1.45	5.1647	1.45	1.6267	1.45	0.121608	1.3	-0.4896
0.964716	0.987265	0.964716	1.05697	2.00195	0.830254	0.964716	0.8109	0.964716	1.60623	2.00195	0.130635	2.00195	-0.660082		1.5	5.37861	1.5	5.49423	1.5	1.6836	1.5	0.122937	1.45	-0.367276
0.964716	0.991604	0.964716	1.05467	2.00195	0.792155	0.964716	0.810386	0.964716	1.6168	2.00195	0.121474	2.00195	-0.641324		1.5	5.41363	1.5	5.54218	1.5	1.69457	1.5	0.13467	1.45	-0.406259
1.56936	1.01703	1.56936	1.1721	2.00195	0.826103	1.56936	0.849309	1.56936	1.46033	2.00195	0.126056	2.00195	-0.656782		1.5	5.46237	1.5	5.45854	1.5	1.70982	1.5	0.127072	1.45	-0.386693
1.56936	1.02388	1.56936	1.16732	2.00195	0.81592	1.56936	0.849125	1.56936	1.47618	2.00195	0.133702	2.00195	-0.660564		1.5	5.55495	1.5	5.45743	1.5	1.7388	1.5	0.125587	1.45	-0.370902
1.56936	1.00392	1.56936	1.20468	2.00195	0.816108	1.56936	0.863255	1.56936	1.40252	2.00195	0.13222	2.00195	-0.654688		1.5	5.45239	1.5	5.48809	1.5	1.7067	1.5	0.127683	1.45	-0.3828
1.56936	1.04074	1.56936	1.16826	2.27018	0.582214	1.56936	0.83759	1.56936	1.49928	2.08528	0.133965	2.27018	-0.587063		1.8	4.46448	1.8	5.17081	1.8	1.55635	1.8	0.110991	1.5	-0.437974
1.56936	1.01591	1.56936	1.17764	2.27018	0.742	1.56936	0.816297	1.56936	1.45187	2.08528	0.135161	2.27018	-0.451324		1.8	4.46735	1.8	5.42107	1.8	1.56649	1.8	0.122772	1.5	-0.477894
1.56936	1.0203	1.56936	1.178	2.27018	0.678	1.56936	0.843115	1.56936	1.45768	2.08528	0.130787	2.27018	-0.584128		1.8	4.37032	1.8	5.19718	1.8	1.58059	1.8	0.116859	1.5	-0.45093
2.00195	1.00775	2.00195	1.2231	2.27018	0.621	2.00195	0.851513	2.00195	1.38666	2.08528	0.132892	2.27018	-0.534864		1.8	4.42544	1.8	5.38672	1.8	1.60738	1.8	0.112087	1.5	-0.445663
2.00195	1.00937	2.00195	1.17272	2.27018	0.655803	2.00195	0.831639	2.00195	1.44857	2.08528	0.130774	2.27018	-0.539345		1.8	4.4319	1.8	5.2941	1.8	1.5777	1.8	0.115682	1.5	-0.4531
2.00195	1.01491	2.00195	1.15684	2.53355	0.431429	2.00195	0.813789	2.00195	1.47652	2.27018	0.131307	2.53355	-0.468731		1.9	5.32714	1.9	5.85055	1.9	1.59282	1.9	0.117541	1.8	-0.403831
[truncated: 114 more rows]

## Sheet: mutant variants den
holo iRFP713															holo iRFP713/W109															holo iRFP713/W281															holo iRFP713/W311
[truncated: 131 more rows]
[truncated: 9 more columns]
